# Supplementary material for: Scoping review: mapping clinical guidelines and policy documents that address the needs of women who are dependent on drugs during the perinatal period
Source: BMC Pregnancy Childbirth. 2024 Jan 25;24:84. doi: 10.1186/s12884-023-06172-6 (PMC10809451; doi:10.1186/s12884-023-06172-6)
Supplement: Supplementary file 1 — Additional file 1: Supplementary Table 1. Database specific search strategy. [file 12884_2023_6172_MOESM1_ESM.xlsx]

## Sheet: Sheet1
	CINAHL	PsycINFO	Scopus	Social Care Online	Trip
1	(pregnant OR prenatal OR perinatal OR antenatal)	(pregnant OR prenatal OR perinatal OR antenatal)	(pregnant OR prenatal OR perinatal OR antenatal)	(pregnant OR prenatal OR perinatal OR antenatal)	(pregnant OR prenatal OR perinatal OR antenatal)
2	(baby OR infant OR babies OR newborn OR neonate)	(baby OR infant OR babies OR newborn OR neonate)	(baby OR infant OR babies OR newborn OR neonate)	(baby OR infant OR babies OR newborn OR neonate)	(baby OR infant OR babies OR newborn OR neonate)
3	(“drug *use” OR “substance	(“drug *use” OR “substance	(“drug *use” OR “substance	(“drug *use” OR “substance	(“drug *use” OR “substance
	*use” OR “drug dependen*” OR “drug treatment” OR opioid OR opiate OR benzo* OR stimulant OR crack OR cocaine OR methadone OR buprenorphine)	*use” OR “drug dependen*” OR “drug treatment” OR opioid OR opiate OR benzo* OR stimulant OR crack OR cocaine OR methadone OR buprenorphine)	*use” OR “drug dependen*” OR “drug treatment” OR opioid OR opiate OR benzo* OR stimulant OR crack OR cocaine OR methadone OR buprenorphine)	*use” OR “drug dependen*” OR “drug treatment” OR opioid OR opiate OR benzo* OR stimulant OR crack OR cocaine OR methadone OR buprenorphine)	*use” OR “drug dependen*” OR “drug treatment” OR opioid OR opiate OR benzo* OR stimulant OR crack OR cocaine OR methadone OR buprenorphine)
4	(guidelines OR protocols OR “practice	(guidelines OR protocols OR “practice	(guidelines OR protocols OR “practice		(guidelines OR protocols OR “practice
	guideline” OR “clinical practice	guideline” OR “clinical practice	guideline” OR “clinical practice		guideline” OR “clinical practice
	guideline” OR policy OR strategy)	guideline” OR policy OR strategy)	guideline” OR policy OR strategy)		guideline” OR policy OR strategy)
5	1 AND 2 AND 3 AND 4	1 AND 2 AND 3 AND 4	1 AND 2 AND 3 AND 4
6	Published Date: 20000101-; English Language	Limit 5 to (english language and yr="2000 -Current")	LIMIT-TO ( AFFILCOUNTRY , "United	Limit – 2000 to 2021	Limit – UK only
			Kingdom" ) ) AND ( EXCLUDE ( SUBJAREA , "BIOC" ) OR EXCLUDE ( SUBJAREA , "AGRI" ) OR EXCLUDE ( SUBJAREA , "ENVI" ) OR EXCLUDE ( SUBJAREA , "DENT" ) OR EXCLUDE ( SUBJAREA , "VETE" ) OR EXCLUDE ( SUBJAREA , "CHEM" ) OR EXCLUDE ( SUBJAREA , "BUSI" ) OR EXCLUDE ( SUBJAREA , "ENGI" ) OR EXCLUDE ( SUBJAREA , "COMP" ) OR EXCLUDE ( SUBJAREA , "MATH" ) OR EXCLUDE ( SUBJAREA ,
			"EART" ) ) AND ( LIMIT-TO ( LANGUAGE , "English" ) )
	Results = 44	Results = 272	Results = 2,108	Results = 17	Results = 488
