# Supplementary material for: Scoping review: mapping clinical guidelines and policy documents that address the needs of women who are dependent on drugs during the perinatal period
Source: BMC Pregnancy Childbirth. 2024 Jan 25;24:84. doi: 10.1186/s12884-023-06172-6 (PMC10809451; doi:10.1186/s12884-023-06172-6)
Supplement: Supplementary file 3 — Additional file 3: Supplementary Table 3. Reasons for exclusion. [file 12884_2023_6172_MOESM3_ESM.xlsx]

## Sheet: Excluded at Title & Abstract
Author / Organisation (year)	Title of Document	Reason for Exclusion
Department of Health An Roinn Slainte (2018)	New Strategic Direction for Alcohol and Drugs Phase 2 Final Review – October 2018	Does not address women who us drugs during the perinatal period
HM Government (2017)	2017 Drug Strategy	Is not most recent version / in use currently.
Reece-Stremtan, Marinelli and the Academy of Breastfeeding Medicine (2015)	ABM Clinical Protocol #21: Guidelines for Breastfeeding and Substance Use or Substance Use Disorder, Revised 2015	Is not in use within the UK
Reece-Stremtan, Marinelli and the Academy of Breastfeeding Medicine (2015)	ABM Clinical Protocol #21: Guidelines for Breastfeeding and Substance Use or Substance Use Disorder, Revised 2015	Is not in use within the UK
Galvani, S (2015)	Alcohol and other drug use: the roles and capabilities of social workers	Does not address women who us drugs during the perinatal period
Schölin, L. Watson, J. Dyson, J. Smith, L. (2019)	Alcohol guidelines for pregnant women: Barriers and enablers for midwives to deliver advice	Is about addictions other than drugs e.g., tobacco / alcohol
London Borough of Barking and Dagenham (2016)	Health in Pregnancy	Is not clincial guideline or other related policy document
Royal College of Obstetricians and Gynecologists (2018)	Information for You: alcohol and pregnancy	Is not clincial guideline or other related policy document
Royal College of Obstetricians and Gynecologists (2015)	Information for You: smoking and pregnancy	Is not clincial guideline or other related policy document
South London and Maudsley Mental Health Foundation Trust	Information leaflet on Opioid Substitution Therapy (OST) and heroin use in pregnancy	Is not clincial guideline or other related policy document
NHS Health Education England (n.d)	Making Every Contact Count	Does not address women who us drugs during the perinatal period
Public Health England (2018)	Making the case for preconception care: Planning and preparation for pregnancy to improve maternal and child health outcomes	Does not address women who us drugs during the perinatal period
MBRACE-UK (2020)	Saving Lives, Improving Mothers’ Care: Lessons learned to inform maternity care from the UK and Ireland Confidential Enquiries into Maternal Deaths and Morbidity 2016-18	Is not clincial guideline or other related policy document
Welsh Government (2019)	Substance Misuse Delivery Plan 2019―2022	Does not address women who us drugs during the perinatal period
Royal College of Psychiatrists (2018)	Withdrawal of, and alternatives to, valproate-containing medicines in girls and women of childbearing potential who have a psychiatric illness	Does not address women who us drugs during the perinatal period
Scottish Government (2021)	Women and Drug Related Deaths - Working Group Report and Recommendations	Is not clincial guideline or other related policy document
NHS Wales (2022)	An overview of the Healthy Child Wales Programme	Does not address women who us drugs during the perinatal period
NHS Wales (2021)	The Healthy Child Wales Programme – The 6 week post-natal GP physical examination of child contact	Does not address women who us drugs during the perinatal period
NSPCC (2018)	All Babies Count: Spotlight on Drugs and Alcohol	Is not clincial guideline or other related policy document
Barnsley Safeguarding Children Partnership (n.d)	Guidelines for multi-agency assessment of pregnant women and their babies in cases where there is substance misuse	Duplicate
NHS Health Scotland (2017)	Interventions to reduce illicit drug use during pregnancy (and in the postpartum period)	Is not clincial guideline or other related policy document
The Royal College of Midwives (2020)	Parental Emotional Wellbeing and Infant Development	Duplicate
Frimley Health NHS Foundation Trust (2021)	Substance misuse in pregnancy: multidisciplinary guidelines for Frimley Health NHS Foundation Trust	Duplicate
NHS Frimley Heath (2021)	Substance misuse in pregnancy: multidisciplinary guidelines for Frimley Health NHS Foundation Trust	Duplicate
Welsh Government (n.d.)	Substance Misuse Treatment Framework for Wales	Is not clincial guideline or other related policy document
Perinatal Mental Health Network Scotland (2021)	Supporting women, reducing harm: review of services for substance-using women and their infants in pregnancy and the postnatal period	Is not clincial guideline or other related policy document
Ministry of Justice and HM Prison and Probation Service (2021)	Women’s Policy Framework	Does not address women who us drugs during the perinatal period
Department of Health, Social Services and Public Safety (2020)	Preventing Harm, Empowering Recovery: A Strategic Framework to Tackle the Harm from Substance Use (2021-31)	Is not clincial guideline or other related policy document
British Colombia Centre on Substance Use (2017)	A Guideline for the Clinical Management of Opioid use disorder	Is not in use within the UK
Aberlour; Russell, P. (2006)	A Matter of Substance? Alcohol or Drugs: Does it make a difference to the child?	Is not clincial guideline or other related policy document
Cornwallis. T, (2013)	A practical approach to tackling parental alcohol abuse	Is not clincial guideline or other related policy document
Northern Ireland Alcohol & Drug Alliance (n.d)	A Review of Drug and Alcohol Use in the Workforce in Northern Ireland.	Is not in use within the UK
Queen's University Belfast (2016)	A survey of women’s experience of maternity care in Northern Ireland	Is not clincial guideline or other related policy document
Northern Ireland Audit Office (2020)	Addiction Services in Northern Ireland	Is not clincial guideline or other related policy document
Achieve Bury, Bolton, Salford and Trafford Treatment and Recovery Services (n.d)	Alcohol and Drug Use A Family Concern	Is not clincial guideline or other related policy document
British Medical Association (2016)	Alcohol and pregnancy: Preventing and managing fetal alcohol spectrum disorders	Is about addictions other than drugs e.g., tobacco / alcohol
Health and Social Care (2013)	Alcohol and Pregnancy: A pocket guide	Is about addictions other than drugs e.g., tobacco / alcohol
Royal College of Physicians (2021)	Alcohol Use Disorders: Diagnosis and clinical management of alcohol related physical complications	Is about addictions other than drugs e.g., tobacco / alcohol
Lancashire City Council (2014)	Alcohol, substance use and pregnancy:Health behaviours joint strategic needs assessment literature review	Is about addictions other than drugs e.g., tobacco / alcohol
NICE (2011)	Alcohol-use disorders: diagnosis, assessment and management of harmful drinking (high-risk drinking) and alcohol dependence	Is about addictions other than drugs e.g., tobacco / alcohol
The Regulation and Quality Improvement Authority (2015)	An Independent Review of Risk Assessment and Management in Addiction Services	Is not clincial guideline or other related policy document
ASCERT (2016)	Annual Report 2016/2017 Working to reduce alcohol and drug-related harm	Is not clincial guideline or other related policy document
Davies (2015)	Bath and North East Somerset Children and Young People’s Substance Misuse Needs Assessment	Is not clincial guideline or other related policy document
Department of Health and Children (2020)	Benzodiazepines: Good practice guidelines for clinicians	Is not in use within the UK
Institute of Obstetricians & Gynaecologists (2020)	Bereavement care following maternal death within hospital setting	Is not in use within the UK
Public Health England	Best start in life and beyond: Improving public health outcomes for children, young people and families	Does not address women who us drugs during the perinatal period
National Institute for Health Research (2017)	Better Beginnings Improving Health for Pregnancy	Is not clincial guideline or other related policy document
Turning Points (2006)	Bottling it up: The effects of alcohol misuse on children, parents and families	Is not clincial guideline or other related policy document
The King's Fund (2016)	Bringing together physical and mental health: A new frontier for integrated care	Is not clincial guideline or other related policy document
NSPCC (2018)	Children livivng in familes facing adversity: NSPCC helpline report	Is not clincial guideline or other related policy document
Department for Education (2011)	Children’s Needs – Parenting Capacity Child abuse: Parental mental illness, learning disability, substance misuse, and domestic violence	Is not clincial guideline or other related policy document
NSW Government Health	Clinical Guidelines for the management of substance use during pregnancy, birth, and the postnatal period	Is not in use within the UK
National Institute for Helath and Clinical Excellence (2012)	Descriptions of services for pregnant women with complex social factors	Is not clincial guideline or other related policy document
Queen's University Belfast (2018)	Development of an alcohol liaison midwifery service in a health Trust in Northern Ireland	Is about addictions other than drugs e.g., tobacco / alcohol
Healthy Cities Belfast (2008)	Divided by Health: A city profile key findings	Is not clincial guideline or other related policy document
Northumbria Healthcare NHS (n.d, to be reviewed 2022)	Drug and alcohol use in pregnancy	Is not clincial guideline or other related policy document
NICE (2007) (updated 2012 and 2020)	Drug Misuse - Psychosocial interventions	Does not address women who us drugs during the perinatal period
Department of Health (England) and the Devolved Administrations (2007)	Drug Misuse and Dependence UK Guidelines on Clinical Management	Is not most recent version / in use currently.
Department of Health (England) and the Devolved Administrations (2007)	Drug misuse and dependence: UK guidelines on clinical management	Is not most recent version / in use currently.
National Records Scotland (2019)	Drug-related deaths in Scotland in 2019 - Report	Is not clincial guideline or other related policy document
Exchange Supplies (2018)	Drugs, Alcohol, and Parenting: A workbook for parents	is not clincial guideline or other related policy document
National Institute for Health Research (2019)	Evidence for public health on novel psychoactive substance use: a mixed-methods study	is not clincial guideline or other related policy document
NHS Glasgow and Greater Clyde (2013)	From ‘Bumps to Bundles’ Perinatal Mental Health in NHS Greater Glasgow and Clyde	Is not clincial guideline or other related policy document
Edinburgh, Lothians and Borders Executive Group Public Protection Partnership Office (2013)	Getting it right for children and families affected by parental problem alcohol and drug use	Duplicate
East Ayrshire Child Protection Committee (2014)	Good practice - working with pregnant women with parental substance misuse	Duplicate
World Health Organization (2014)	Guidelines for the identification and management of substance use and substance use disorders in pregnancy	Is not in use within the UK
South London and Maudsley NHS Foundation Trust (n.d)	Harm reduction strategies for alcohol dependence	Does not address women who us drugs during the perinatal period
Armagh City, Banbridge and Craigavon Borough Council (2016)	Health and Wellbeing Report	is not clincial guideline or other related policy document
Northern Ireland Assembly (2012)	Health Inequalities in Northern Ireland	is not clincial guideline or other related policy document
NHS Grampian (2014)	Health Needs Assessment: Alcohol and illicit drug use	Is not clincial guideline or other related policy document
Western Health and Social Care Trust (2013)	Hidden harm 2013	is not clincial guideline or other related policy document
Building a Better Health Service (2019)	Hidden Harm Practice Guide	Is not in use within the UK
The Advisory Council on the Misuse of Drugs (2012)	Hidden Harms	is not clincial guideline or other related policy document
Ministry of Justice and HM Prison and Probation Service (2022)	HMPPS Child Safeguarding Policy Framework	Does not address women who us drugs during the perinatal period
Belfast Health and Social Care Trust (2012)	Infant Mental Health Strategy for Belfast Trust Area: 2020-2025	Is not clincial guideline or other related policy document
South London and Maudsley Mental Health Foundation Trust	Information leaflet on cannabis use in pregnancy	Is not clincial guideline or other related policy document
South London and Maudsley Mental Health Foundation Trust	Information leaflet on cocaine use in pregnancy	Is not clincial guideline or other related policy document
NHS Health Scotland (2017)	Interventions to reduce illicit drug use during pregnancy (and in the postpartum period)	Is not clincial guideline or other related policy document
British Psychological Association (2008)	Introduction to drug misuse	Does not address women who us drugs during the perinatal period
Lisburn and Castlereagh Strategic Community Planning Partnership (2021)	Locality Planning for Lisburn South and Castlereagh East DEAs	Is not clincial guideline or other related policy document
Antrim and Newtown Abbey Borough Council (2017)	Love Living Here Baseline Report: Social Wellbeing	Is not clincial guideline or other related policy document
Department of Health, Social Services and Public Safety (2020)	Making Life Better – Preventing Harm & Empowering Recovery: A Strategic Framework to Tackle the Harm from Substance Use	Is not clincial guideline or other related policy document
University of Ulster (2013)	Maternal Mental Health and Poverty: The Impact on Children’s Educational outcomes	Is not clincial guideline or other related policy document
NHS Borders (2017)	Maternal risk assessment: management by and with pregnant women	Is not clincial guideline or other related policy document
Adfam (2014)	Medications in drug treatment: tackling the risk to children	Is not clincial guideline or other related policy document
Public Health England (2013)	Medications in recovery: best practice in reviewing treatment Supplementary advice from the Recovery Orientated Drug Treatment Expert Group	Is not clincial guideline or other related policy document
Northern Ireland Assembly (2021)	Mental ill health and substance misuse: Dual Diagnosis	Is not clincial guideline or other related policy document
National Offender Management Service (2014)	Mother and Baby Units	Is not most recent version / in use currently.
Research Matters; Hanafin, S. O'Reilly, E. D. (2016)	National and International review of literature on models of care across selected jurisdictions to inform the development of a National Strategy for Maternity Services in Ireland	Is not clincial guideline or other related policy document
Health Information and Quality Authority (2016)	National Standards for Safer Better Maternity Services	Is not in use within the UK
Queen's University Belfast (2015)	Neonatal Care in Northern Ireland, 2015	Is not clincial guideline or other related policy document
Department of Health (2018)	New Strategic Direction for Alcohol and Drugs Phase 2	Is not clincial guideline or other related policy document
Health and Social Care (2013)	Northern Ireland Substitute Prescribing Database Report	Is not clincial guideline or other related policy document
Public Health England (2021)	Parents with alcohol and drug problems: adult treatment and children and family services	Duplicate
NICE (2019)	Patients' experience review of the evidence on dependence, short term discontinuation and longer term withdrawal symptoms associated with prescribed medicines	Is not clincial guideline or other related policy document
NHS (2018)	Physical healthcare policy	Is not clincial guideline or other related policy document
National Assembly For Wales (2006)	Policy Review: Substance misuse	Is not most recent version / in use currently.
Greenwich Safeguarding Children Partnership (nd)	Practice guidance for working with children living in families affected by domestic violence, parental mental ill health and substance misuse	Does not address women who us drugs during the perinatal period
Wilson, C. Finch, E. Kerr, C. Shakespeare, J. (2020)	Practice Pointer: Alcohol, smoking and other substance use in the perinatal period	Is not clincial guideline or other related policy document
NICE (2010)	Pregnancy and complex social factors: a model for service provision for pregnant women with complex social factors	Duplicate
NICE (2010)	Pregnancy and complex social factors: a model for serviceprovision for pregnant women with complex social factors	Duplicate
Academy of Perinatal Harm Reduction (2020)	Pregnancy and Substance use: A Harm reduction toolkit	Is not clincial guideline or other related policy document
Stone, R. (2015)	Pregnant women and substance use: fear, stigma, and barriers to care	Is not clincial guideline or other related policy document
Royal College of Obstetricians and Gynaecologists (2021)	RCOG Position Statement: Maternity care for women in prison in England and Wales	Is not clincial guideline or other related policy document
The Regulation and Quality Improvement Authority (2009)	Report on the RQIA Review of Intrapartum Care	Is not clincial guideline or other related policy document
The Regulation and Quality Improvement Authority (2008)	Report on the RQIA Review of Intrapartum Care Northern Healthcare Trust	Is not clincial guideline or other related policy document
Department for Constitutional Affairs (2006)	Research review: Child care proceedings under the Children Act 1989	Is not clincial guideline or other related policy document
Ulster University (2019)	Review of Mental Health Policies in Northern Ireland: Making Parity a Reality	Is not clincial guideline or other related policy document
Scottish Government (2018)	Rights, Respect and Recovery: Scotland’s strategy to improve health by preventing and reducing alcohol and drug use, harm and related deaths	Duplicate
NHS England (2017)	Safeguarding Adults	Does not address women who us drugs during the perinatal period
Care Quality Commission (2021)	Safety, equity and engagement in maternity services	Is not clincial guideline or other related policy document
Substance Abuse and Mental Health Services Administration (2016)	SAMHSA’s Concept of Trauma and Guidance for a Trauma-Informed Approach	Is not clincial guideline or other related policy document
Health and Social Care (2011)	Scoping report on drugs and alcohol services in Belfast	Is not clincial guideline or other related policy document
Department of Health, Social Services and Public Safety (2011)	Service Framework for Mental Health and Wellbeing	Does not address women who us drugs during the perinatal period
Queen's University Belfast (2019)	Social work and mental health in Northern Ireland	Is not clincial guideline or other related policy document
The Scottish Government (2011)	Social Work Services and Recovery from Substance Misuse: A Review of the Evidence	Is not clincial guideline or other related policy document
Mc Elhinney, H. Sinclair, M. Taylor, B. (2021)	Social Worker and Midwife Decision Making Regarding Child Protection Risk and the Unborn Baby: A Qualitative Study	Is not clincial guideline or other related policy document
Southampton City Health and Care Strategy (2020)	Southampton City Health and Care Strategy 2020-2025	Is not clincial guideline or other related policy document
Maternal Mental Health Alliance and The Royal College of Midwives (2018)	Specialist Mental Health Midwives: What they do and why they matter	Is not clincial guideline or other related policy document
Scottish Drugs Forum (2016)	Staying alive in Scotland	Is not clincial guideline or other related policy document
Mawhinney, S. Ashe, R. Lowry, J. (2006)	Substance abuse in pregancy: Opiod substituion in Northern Ireland Maternity Unit	Is not clincial guideline or other related policy document
Welsh Government (2021)	Substance Misuse Delivery Plan 2019-2222 Revised in Response to Covid	Does not address women who us drugs during the perinatal period
University Hospitals of Leicester NHS Trust (2010, updated 2019)	Substance Misuse in Pregnancy – Guidance for the care of pregnant drug / alcohol users and their babies.	Duplicate
NHS Lothian (2003)	Substance Misuse in pregnancy: A resource pack for professionals in Lothian	Is not clincial guideline or other related policy document
Care Quality Commission (2017)	Substance misuse services: the quality and safety of residential detoxification	Is not clincial guideline or other related policy document
Welsh Government (2011)	Substance Misuse Treatment Framework (SMTF) Guidance for Evidence Based Community Prescribing in the Treatment of Substance Misuse	Duplicate
Welsh Government (2014)	Substance Misuse Treatment Framework (SMTF) Service User Involvement	Is not clincial guideline or other related policy document
Welsh Government (2013)	Substance Misuse Treatment Framework Health and Wellbeing Compendium	Is not clincial guideline or other related policy document
National Institute of Health (2020)	Substance Use in Women Research Report	Is not clincial guideline or other related policy document
Templeton (2012)	Supporting families living with parental substance misuse: the M-PACT (Moving Parents and Children Together) programme	Is not clincial guideline or other related policy document
Perinatal Mental Health Network Scotland (n.d)	Supporting Women, Reducing Harm: Review of services for substance-using women and their infants in pregnancy and the postnatal period	Is not clincial guideline or other related policy document
Scottish Government (2017)	The Best Start: A Five-Year Forward Plan for Maternity and Neonatal Care in Scotland	Is not clincial guideline or other related policy document
Royal College of Midwives (2013)	The case for a new maternity strategy for Northern Ireland	Is not clincial guideline or other related policy document
UNICEF (2013)	The evidence and rationale for the UNICEF UK Baby Friendly Initiative standards	Is not clincial guideline or other related policy document
Public Health England (2015)	The international evidence on the prevention of drug and alcohol use - Summary and examples of implementation in England	Is not clincial guideline or other related policy document
Action for Children and Children and Young People’s Strategic Partnership (2016)	The Omagh Early Intervention Family Support Hub	Is not clincial guideline or other related policy document
Royal College of Nursing (2017)	The Role of Nurses in Alcohol and Drug Treatment Services: A resource for commissioners, providers and clinicians	Is not clincial guideline or other related policy document
Quality Care Commission (2016)	The state of health care and adult social care in England 2016/17	Is not clincial guideline or other related policy document
Her Majesty's Inspectorate of Constabulary (2015)	The welfare of vulnerable people in police custody	Is not clincial guideline or other related policy document
Department for Education (2009)	Think Family Toolkit - Improving supprt for families at risk	Is not most recent version / in use currently.
Prison Reform Trust	Transforming Lives - Reducing women’s imprisonment	Is not clincial guideline or other related policy document
Scottish Government (2018)	Why are drug-related deaths among women increasing in Scotland?	Is not clincial guideline or other related policy document
NHS Highland (2019)	Women, Pregnancy and Substance Use: Good Practice Guidelines	Is not most recent version / in use currently.
Health and Social Care (2017)	You, your child, and alcohol	Is not clincial guideline or other related policy document
Leeds City Council (2020)	Leeds Maternity Health Needs Assessment March 2020	Is not clincial guideline or other related policy document
NHS Leeds (n.d.)	Leeds Maternity Strategy 2021-2025	Does not address women who us drugs during the perinatal period
Adfam (2014)	Medications in drug treatment: Tackling the risk to children	Is not clincial guideline or other related policy document
Welsh Government (2021)	Substance Misuse Delivery Plan 2019-2222 Revised in Response to Covid	Duplicate
National Maternity Review (2016)	Better Births Improving Outcomes of Maternity Services in England: A five year forward view for maternity care	Is not clincial guideline or other related policy document
Welsh Government (2019)	All Wales Breastfeeding - Five Year Action Plan	Does not address women who us drugs during the perinatal period
Chief Nursing Officiers of England, Northern Ireland, Scotland, and Wales (2010)	Midwifery 2020: Delivering expectations	Is not clincial guideline or other related policy document
Public Health England	Parents with alcohol and drug problems:using case studies to estimate the cost benefit of interventions (2021)	Is not clincial guideline or other related policy document
NHS National Treatment Agency for Substance Misuse (2009)	Residential drug treatment services: good practice in the field	Is not clincial guideline or other related policy document
The Regulation and Quality Improvement Authority (2017)	Review of Perinatal Mental Health Services in Northern Ireland	Is not clincial guideline or other related policy document
Healthcare Improvement Scotland (2019)	SIGN 156: children and young people exposed prenatally to alcohol	Does not address women who us drugs during the perinatal period

## Sheet: Database Excluded at Title & Ab
Author / Organisation (year)	Year	Title of Document	Final Reason for Exclusion
Judy; ; Tay Wilson, Rui Yang; ; McCormack, Clare; ; Allsop, Steve; ; Najman, Jake; ; Burns, Lucy; ; Olsson, Craig A.; ; Elliott, Elizabeth; ; Jacobs, Sue; ; Mattick, Richard P.; ; Hutchinson, Delyse	2017	Alcohol consumption by breastfeeding mothers: Frequency, correlates and infant outcomes	Not clinical guidelines/policy document
Sarah C. m; ; Avalos Roberts, Lyndsay Ammon; ; Sinkford, Danielle; ; Foster, Diana Greene	2012	Alcohol, Tobacco and Drug Use as Reasons for Abortion	Not clinical guidelines/policy document
Sarah C. M.; ; Avalos Roberts, Lyndsay Ammon; ; Sinkford, Danielle; ; Foster, Diana Greene	2012	Alcohol, Tobacco and Drug Use as Reasons for Abortion	Duplicate
S. H.; ; Linares Scott Heil, T.; ; Higgins, S. T.; ; Heil, Sarah H.; ; Linares Scott, Teresa; ; Higgins, Stephen T.	2009	An overview of principles of effective treatment of substance use disorders and their potential application to pregnant cigarette smokers	Not clinical guidelines/policy document
Halidou; ; Sevene Tinto, Esperança; ; Dellicour, Stephanie; ; Calip, Gregory S.; ; d'Alessandro, Umberto; ; Macete, Eusébio; ; Nakanabo-Diallo, Seydou; ; Kazienga, Adama; ; Valea, Innocent; ; Sorgho, Hermann; ; Valá, Anifa; ; Augusto, Orvalho; ; Ruperez, Maria; ; Menendez, Clara; ; Ouma, Peter; ; Desai, Meghna; ; Kuile, Feiko Ter; ; Stergachis, Andy	2015	Assessment of the safety of antimalarial drug use during early pregnancy (ASAP): protocol for a multicenter prospective cohort study in Burkina Faso, Kenya and Mozambique	Not clinical guidelines/policy document
Meeyoung O.; ; Minnes Min, Sonia; ; Kim, June-Yung; ; Yoon, Miyoung; ; Singer, Lynn T.	2017	Association of prenatal cocaine exposure, childhood maltreatment, and responses to stress in adolescence	Not clinical guidelines/policy document
Patricia A.; ; Demorest Janssen, Louise C.; ; Kelly, Anne; ; Thiessen, Paul; ; Abrahams, Ron	2012	Auricular acupuncture for chemically dependent pregnant women: a randomized controlled trial of the NADA protocol	Not clinical guidelines/policy document
Sonya; ; PhDhumphrey PhDmacVicar, Tracy; ; PhDforbes-McKay, Katrina E.	2017	Breastfeeding support and opiate dependence: A think aloud study	Not clinical guidelines/policy document
Megan L.; ; Shook Lawlor, Lori A.; ; McQuerry, Kristen; ; Srinivasan, Aarthi; ; Johnson, Quinetta B.; ; Chavan, Niraj R.; ; Critchfield, Agatha S.	2020	Care-by-parent model as a tool for reduction of neonatal opioid withdrawal syndrome in neonates exposed to buprenorphine maintenance therapy in-utero	Not clinical guidelines/policy document
Xavier; ; Gomez-Culebras Joya, Mario; ; Callejón, Alicia; ; Friguls, Bibiana; ; Puig, Carme; ; Ortigosa, Sandra; ; Morini, Luca; ; Garcia-Algar, Oscar; ; Vall, Oriol	2012	Cocaine use during pregnancy assessed by hair analysis in a Canary Islands cohort	Not clinical guidelines/policy document
Anushka; ; Allport Aqil, Brandon S.; ; Johnson, Sara B.; ; Nelson, Timothy; ; Labrique, Alain B.; ; Marcell, Arik V.	2019	Content to share with expectant fathers: Views of professionals focused on father involvement	Not clinical guidelines/policy document
Ruth; ; Trevino‐Talbot Rose‐Jacobs, Michelle; ; Lloyd‐Travaglini, Christine; ; Cabral, Howard J.; ; Vibbert, Martha; ; Saia, Kelley; ; Wachman, Elisha M.	2019	Could prenatal food insecurity influence neonatal abstinence syndrome severity?	Not clinical guidelines/policy document
A. Klein	2009	Editorial Drug use and social acceptability -- the shifting stigma	Not clinical guidelines/policy document
A. J. A.; ; Davies Ziino, M. W.; ; Davis, P. G.	2003	Epinephrine for the resuscitation of apparently stillborn or extremely bradycardic newborn infants	Not clinical guidelines/policy document
N. E.; ; Corman Reichman, H.; ; Noonan, K.; ; Dave, D.; ; Reichman, Nancy E.; ; Corman, Hope; ; Noonan, Kelly; ; Dave, Dhaval	2009	Infant health production functions: what a difference the data make	Not clinical guidelines/policy document
C.; ; Hofmeyr Cluver, G. J.; ; Gyte, G. M.; ; Sinclair, M.	2015	Interventions for helping to turn term breech babies to head first presentation when using external cephalic version	Not clinical guidelines/policy document
K.; ; Whitlingum Street, G.; ; Gibson, P.; ; Cairns, P.; ; Ellis, M.	2008	Is adequate parenting compatible with maternal drug use? A 5-year follow-up	Not clinical guidelines/policy document
D. A.; ; Henderson-Smart Osborn, D. J.	2000	Kinesthetic stimulation for treating apnea in preterm infants	Not clinical guidelines/policy document
Nete Lundager Klokker; ; Ibsen Rausgaard, Inge Olga; ; Jørgensen, Jan Stener; ; Lamont, Ronald Francis; ; Ravn, Pernille	2020	Management and monitoring of opioid use in pregnancy	Not clinical guidelines/policy document
Lauren M.; ; Velez Jansson, Martha L.; ; McConnell, Krystle; ; Milio, Lorraine; ; Spencer, Nancy; ; Jones, Hendree; ; DiPietro, Janet A.	2019	Maternal buprenorphine treatment during pregnancy and maternal physiology	Not clinical guidelines/policy document
Jodie; ; Montelpare Murphy-Oikonen, William J.; ; Bertoldo, Larry; ; Southon, Sarah; ; Persichino, Nancy	2012	The impact of a clinical practice guideline on infants with neonatal abstinence syndrome	Duplicate
Brownsyne; ; McKenzie Tucker Edmonds, Fatima; ; Austgen, MacKenzie B.; ; Carroll, Aaron E.; ; Meslin, Eric M.	2017	Women's opinions of legal requirements for drug testing in prenatal care	Not clinical guidelines/policy document
Alex; Baldacchino, Kathleen; Arbuckle, Dennis J.; Petrie and Colin McCowan	2015	Neurobehavioral consequences of chronic intrauterine opioid exposure in infants and preschool children: A systematic review and meta-analysis': Erratum	Duplicate
Patricia A.; Janssen, Louise C.; Demorest, Anne; Kelly, Paul; Thiessen and Ron Abrahams	2012	Auricular acupuncture for chemically dependent pregnant women: A randomized controlled trial of the NADA protocol	Duplicate
Anne Whittaker	2015	Review of Guidelines for the identification and management of substance use and substance use disorders in pregnancy	Not clinical guidelines/policy document
Laura; Orsolini, Domenico; De Berardis and Cesario Bellantuono	2019	The ‘hidden’ and ‘forgotten’ psychiatry: The Perinatal Psychiatry	Duplicate
Gunilla; Wadsby Sydsjo, Marie	2003	Period prevalence and types of psychosocial risk factors in pregnant women in an urban Swedish community	Not clinical guidelines/policy document
Kristine; Pimlott Siefert, Sheryl	2001	Improving pregnancy outcome during imprisonment: a model residential care program	Not clinical guidelines/policy document
Lia; Labouchane-Benson Ruttan, Patricia; Munro, Brenda	2012	Does a baby help young women transition out of homelessness? Motivation, coping, and parenting	Not clinical guidelines/policy document
John J.; Hammond Prindle, Ivy; Putnam-Hornstein, Emily	2018	Prenatal substance exposure diagnosed at birth and infant involvement with child protective services	Not clinical guidelines/policy document
Steven J.; et Ondersma, al	2000	Prenatal drug exposure and social policy: the search for an appropriate response	Not clinical guidelines/policy document
Martin; Taylor McElhinney, Brian J.; Sinclair, Marlene	2021	Judgements of health and social care professionals on a child protection referral of an unborn baby: factorial survey	Not clinical guidelines/policy document
Elhinney Helena; Taylor Mc, Brian J.; Sinclair, Marlene	2021	Decision making by health and social care professionals to protect an unborn baby: systematic narrative review	Not clinical guidelines/policy document
Elhinney Helena; Sinclair Mc, Marlene; Taylor, Brian	2021	Social worker and midwife decision making regarding child protection risk and the unborn baby: a qualitative study	Not clinical guidelines/policy document
Lenora Marcellus	2010	Supporting resilience in foster families: a model for program design that supports recruitment, retention, and satisfaction of foster families who care for infants with prenatal substance exposure	Not clinical guidelines/policy document
Joyce Leggate	2008	Supporting vulnerable women during pregnancy	Not clinical guidelines/policy document
Rebecca Lees	2013	Mother’s milk	Not clinical guidelines/policy document
Amber M.; Nguyen Holbrook, Viba H.	2015	Medication-assisted treatment for pregnant women: a systematic review of the evidence and implications for social work practice	Not clinical guidelines/policy document
Mary Hampshire	2000	Motherhood and methadone	Not clinical guidelines/policy document
E, Day, et al	2003	Drug misuse in pregnancy: the impact of a specialist treatment service	Not clinical guidelines/policy document
Amedeo; Sullivan D’Angiulli, Richard	2010	Early specialized foster care, developmental outcomes and home salivary cortisol patterns in prenatally substance-exposed infants	Not clinical guidelines/policy document
Lawrence M.; Waldfogel Berger, Jane	2000	Prenatal cocaine exposure long-run effects and policy implications	Not clinical guidelines/policy document
L.; ; Ting Jackson, A.; ; McKay, S.; ; Galea, P.; ; Skeoch, C.	2004	A randomised controlled trial of morphine versus phenobarbitone for neonatal abstinence syndrome	Not clinical guidelines/policy document
Justine B.; ; Dowe Daly, Sarah; ; Tully, Belinda; ; Tzelepis, Flora; ; Lecathelinais, Christophe; ; Gillham, Karen	2021	Acceptance of smoking cessation support and quitting behaviours of women attending Aboriginal Maternal and Infant Health Services for antenatal care	Not clinical guidelines/policy document
L. J.; ; Johnson Griffiths, R. D.; ; Broadhurst, K.; ; Bedston, S.; ; Cusworth, L.; ; Alrouh, B.; ; Ford, D. V.; ; John, A.	2020	Maternal health, pregnancy and birth outcomes for women involved in care proceedings in Wales: a linked data study	Not clinical guidelines/policy document
Nicki; ; Morales Aubuchon‐Endsley, Monique; ; Giudice, Christina; ; Bublitz, Margaret H.; ; Lester, Barry M.; ; Salisbury, Amy L.; ; Stroud, Laura R.	2017	Maternal pre-pregnancy obesity and gestational weight gain influence neonatal neurobehaviour	Not clinical guidelines/policy document
Eleanor; ; Khor Black, Kok Eng; ; Kennedy, Debra; ; Chutatape, Anuntapon; ; Sharma, Swapnil; ; Vancaillie, Thierry; ; Demirkol, Apo	2019	Medication Use and Pain Management in Pregnancy: A Critical Review	Not clinical guidelines/policy document
B.; ; Porter Porter, L.; ; McCoy, V.; ; Lima, M.; ; Pryce, C.; ; Nunnewar, S.	2009	Methodological challenges in intervention studies	Not clinical guidelines/policy document
J. A.; ; Fenwick Dowdell, J.; ; Bartu, A.; ; Sharp, J.	2009	Midwives' descriptions of the postnatal experiences of women who use illicit substances: a descriptive study	Not clinical guidelines/policy document
W.; ; Fowlie McGuire, P. W.; ; Evans, D. J.	2004	Naloxone for preventing morbidity and mortality in newborn infants of greater than 34 weeks' gestation with suspected perinatal asphyxia	Not clinical guidelines/policy document
Flora; ; MacVicar Shan, Sonya; ; Allegaert, Karel; ; Offringa, Martin; ; Jansson, Lauren M.; ; Simpson, Sarah; ; Moulsdale, Wendy; ; Kelly, Lauren E.	2020	Outcome reporting in neonates experiencing withdrawal following opioid exposure in pregnancy: a systematic review	Not clinical guidelines/policy document
Timo R.; ; Bijleveld de Haan, Yuma A.; ; van der Lee, Johanna H.; ; Groenendaal, Floris; ; van den Broek, Marcel P. H.; ; Rademaker, Carin M. A.; ; van Straaten, Henrica L. M.; ; van Weissenbruch, Mirjam M.; ; Vermeulen, Jeroen R.; ; Dijk, Peter H.; ; Dudink, Jeroen; ; Rijken, Monique; ; van Heijst, Arno; ; Dijkman, Koen P.; ; Gavilanes, Danilo; ; van Kaam, Anton H.; ; Offringa, Martin; ; Mathôt,…	2012	Pharmacokinetics and pharmacodynamics of medication in asphyxiated newborns during controlled hypothermia. The PharmaCool multicenter study	Not clinical guidelines/policy document
A. E. H.; ; Postma Verschuuren, I. R.; ; Riksen, Z. M.; ; Nott, R. L.; ; Feijen-de Jong, E. I.; ; Stekelenburg, J.	2020	Pregnancy outcomes in asylum seekers in the North of the Netherlands: a retrospective documentary analysis	Not clinical guidelines/policy document
S.; ; Filion Singh, K. B.; ; Abenhaim, H. A.; ; Eisenberg, M. J.; ; Filion, K. B.; ; Abenhaim, H. A.; ; Eisenberg, M. J.	2020	Prevalence and outcomes of prenatal recreational cannabis use in high-income countries: a scoping review	Not clinical guidelines/policy document
N. C. Potts	2005	Problem drug use and child protection: interagency working and policies in Scotland	Not clinical guidelines/policy document
D. J.; ; Steer Henderson-Smart, P. A.	2001	Prophylactic caffeine to prevent postoperative apnea following general anesthesia in preterm infants	Not clinical guidelines/policy document
Liv M.; ; Bloemenkamp Freeman, Kitty Wm; ; Franssen, Maureen Tm; ; Papatsonis, Dimitri Nm; ; Hajenius, Petra J.; ; van Huizen, Marloes E.; ; Bremer, Henk A.; ; van den Akker, Eline Sa; ; Woiski, Mallory D.; ; Porath, Martina M.; ; van Beek, Erik; ; Schuitemaker, Nico; ; van der Salm, Paulien Cm; ; Fong, Bianca F.; ; Radder, Celine; ; Bax, Caroline J.; ; Sikkema, Marko; ; van den Akker-van Marle, …	2012	Remifentanil patient controlled analgesia versus epidural analgesia in labour. A multicentre randomized controlled trial	Not clinical guidelines/policy document
Amy; ; Whittaker Chandler, Anne; ; Cunningham-Burley, Sarah; ; Williams, Nigel; ; McGorm, Kelly; ; Mathews, Gillian	2013	Substance, structure and stigma: Parents in the UK accounting for opioid substitution therapy during the antenatal and postnatal periods	Not clinical guidelines/policy document
Daniel; ; Joyce Dench, Theodore	2020	The earned income tax credit and infant health revisited	Not clinical guidelines/policy document
Jean; ; Qeadan Lowe, Fares; ; Leeman, Lawrence; ; Shrestha, Shikhar; ; Stephen, Julia M.; ; Bakhireva, Ludmila N.	2017	The effect of prenatal substance use and maternal contingent responsiveness on infant affect	Not clinical guidelines/policy document
Jodie; ; Montelpare Murphy-Oikonen, William J.; ; Bertoldo, Larry; ; Southon, Sarah; ; Persichino, Nancy	2012	The impact of a clinical practice guideline on infants with neonatal abstinence syndrome	Not clinical guidelines/policy document
B.; ; Kopf Winklbaur, N.; ; Ebner, N.; ; Jung, E.; ; Thau, K.; ; Fischer, G.	2008	Treating pregnant women dependent on opioids is not the same as treating pregnancy and opioid dependence: a knowledge synthesis for better treatment for women and neonates	Not clinical guidelines/policy document
Meghan P.; ; Smith Howell, Alyssa M.; ; Lindsay, Elizabeth B.; ; Drury, Stacy S.	2021	Understanding barriers to timely identification of infants at risk of neonatal opiate withdrawal syndrome	Not clinical guidelines/policy document
Joshua P.; ; Souza Vogel, Joao Paulo; ; Gülmezoglu, A. Metin; ; Mori, Rintaro; ; Lumbiganon, Pisake; ; Qureshi, Zahida; ; Carroli, Guillermo; ; Laopaiboon, Malinee; ; Fawole, Bukola; ; Ganchimeg, Togoobaatar; ; Zhang, Jun; ; Torloni, Maria Regina; ; Bohren, Meghan; ; Temmerman, Marleen; ; Souza, João Paulo	2014	Use of antenatal corticosteroids and tocolytic drugs in preterm births in 29 countries: an analysis of the WHO Multicountry Survey on Maternal and Newborn Health	Not clinical guidelines/policy document
Miranda Mugford	2006	Cost effectiveness of prevention and treatment of neonatal respiratory distress (RDS) with exogenous surfactant: What has changed in the last three decades?	Not clinical guidelines/policy document
Ruth; Rose‐Jacobs, Michelle; Trevino‐Talbot, Christine; Lloyd‐Travaglini, Howard J.; Cabral, Martha; Vibbert, Kelley; Saia and Elisha M. Wachman	2019	Could prenatal food insecurity influence neonatal abstinence syndrome severity?	Not clinical guidelines/policy document
Laura E.; Henkhaus, Melinda B.; Buntin, Sarah Clark; Henderson, Pikki; Lai and Stephen W. Patrick	2021	Disparities in receipt of medications for opioid use disorder among pregnant women	Not clinical guidelines/policy document
Jude; Cassidy, Yair; Ziv, Brandi; Stupica, Laura J.; Sherman, Heidi; Butler, Andrea; Karfgin, Glen; Cooper, Kent T.; Hoffman and Bert Powell	2010	Enhancing attachment security in the infants of women in a jail-diversion program	Not clinical guidelines/policy document
Lawrence M. Berger	2001	Estimating the benefits and costs of a universal substance abuse screening and treatment referral policy for pregnant women	Not clinical guidelines/policy document
Binta; Lambert, Melissa; Scheiner and Deborah Campbell	2010	Ethical issues and addiction	Not clinical guidelines/policy document
Laura; Garrison, Sarah; Morley, Christina D.; Chambers and Ludmila N. Bakhireva	2019	Forty years of assessing neurodevelopmental and behavioral effects of prenatal alcohol exposure in infants: What have we learned?	Not clinical guidelines/policy document
Anne-Kathrin; Wermter, Manfred; Laucht, Benno G.; Schimmelmann, Tobias; Banaschweski, Edmund J. S.; Sonuga-Barke, Marcella; Rietschel and Katja Becker	2010	From nature versus nurture, via nature and nurture, to gene × environment interaction in mental disorders	Not clinical guidelines/policy document
Susan E.; Ramsey, Kathryn M.; Bell and Patricia A. Engler	2010	Human immunodeficiency virus risk behavior among female substance abusers	Not clinical guidelines/policy document
Daisy Goodman	2015	Improving access to maternity care for women with opioid use disorders: Colocation of midwifery services at an addiction treatment program	Not clinical guidelines/policy document
Kristine; Siefert and Sheryl Pimlott	2001	Improving pregnancy outcome during imprisonment: A model residential care program	Not clinical guidelines/policy document
Ann L.; Graziotti, Jane; Hammond, Daniel S.; Messinger, Carla M.; Bann, Cynthia; Miller‐Loncar, Jean E.; Twomey, Charlotte; Bursi, Eunice; Woldt, Jay Ann; Nelson, Debra; Fleischmann and Barbara Alexander	2012	Maintaining participation and momentum in longitudinal research involving high‐risk families	Not clinical guidelines/policy document
Deborah L.; Jones, Violeta J.; Rodriguez, Manasi Soni; Parrish, Tae Kyoung; Lee, Stephen M.; Weiss, Shandir; Ramlagan and Karl Peltzer	2021	Maternal and infant antiretroviral therapy adherence among women living with HIV in rural South Africa: A cluster randomised trial of the role of male partner participation on adherence and PMTCT uptake	Not clinical guidelines/policy document
Trine; Munk-Olsen, Xiaoqin; Liu, Alexander; Viktorin, Hilary K.; Brown, Arianna; Di Florio, Brian M.; D'Onofrio, Tara; Gomes, Louise M.; Howard, Hind; Khalifeh, Holly; Krohn, Henrik; Larsson, Paul; Lichtenstein, Clare L.; Taylor, Inge; Van Kamp, Richard; Wesseloo, Samantha; Meltzer-Brody, Simone N.; Vigod and Veerle Bergink	2018	Maternal and infant outcomes associated with lithium use in pregnancy: An international collaborative meta-analysis of six cohort studies	Not clinical guidelines/policy document
D. K.; Li, J. R.; Ferber and R. Odouli	2015	Maternal caffeine intake during pregnancy and risk of obesity in offspring: A prospective cohort study	Not clinical guidelines/policy document
Eleanor; Black, Kok Eng; Khor, Debra; Kennedy, Anuntapon; Chutatape, Swapnil; Sharma, Thierry; Vancaillie and Apo Demirkol	2019	Medication use and pain management in pregnancy: A critical review	Not clinical guidelines/policy document
Alex; Baldacchino, Kathleen; Arbuckle, Dennis J.; Petrie and Colin McCowan	2014	Neurobehavioral consequences of chronic intrauterine opioid exposure in infants and preschool children: A systematic review and meta-analysis	Not clinical guidelines/policy document
Ilana; Crome, Khaled M. K.; Ismail, Elena; Ghetau, Rosana; McAuley, Roger; Bloor, P.; Jones and P. M. S. O'Brien	2005	Opiate misuse in pregnancy: Findings of a retrospective case note series	Not clinical guidelines/policy document
Ursula A.; Pritham, Jonathan A.; Paul and Marie J. Hayes	2012	Opioid dependency in pregnancy and length of stay for neonatal abstinence syndrome	Not clinical guidelines/policy document
Hendrée E.; Jones, Gabriele; Fischer, Sarah H.; Heil, Karol; Kaltenbach, Peter R.; Martin, Mara G.; Coyle, Peter; Selby, Susan M.; Stine, Kevin E.; O'Grady and Amelia M. Arria	2012	Maternal Opioid Treatment: Human Experimental Research (MOTHER)—Approach, issues and lessons learned	Not clinical guidelines/policy document
Penny Simkin	2012	Moving beyond the debate: A holistic approach to understanding and treating effects of neuraxial analgesia	Not clinical guidelines/policy document
Einat; Peles, Anat; Sason, Shaul; Schreiber and Miriam Adelson	2017	Newborn birth‐weight of pregnant women on methadone or buprenorphine maintenance treatment: A national contingency management approach trial	Not clinical guidelines/policy document
National Institute for Health and Clinical Excellence - Clinical Guidelines	2012	Crohn's disease: management	Does not address women who use drugs during the perinatal period
NICE Clinical Knowledge Summaries	2021	Herpes simplex - oral: Scenario: Herpes labialis (cold sores) and gingivostomatitis	Does not address women who use drugs during the perinatal period
Royal College of Obstetricians and Gynaecologists	2014	Long-term Consequences Polycystic Ovary Syndrome	Does not address women who use drugs during the perinatal period
Royal College of Anaesthetists	2013	Safe Sedation Practice for Healthcare Procedures: Standards and Guidance	Does not address women who use drugs during the perinatal period
National Institute for Health and Clinical Excellence - Clinical Guidelines	2012	Sickle cell disease: managing acute painful episodes in hospital	Does not address women who use drugs during the perinatal period
National Institute for Health and Clinical Excellence - Clinical Guidelines	2012	Smokeless tobacco: South Asian communities	Does not address women who use drugs during the perinatal period
NICE Clinical Knowledge Summaries	2017	Warts - anogenital: Scenario: Management	Does not address women who use drugs during the perinatal period
NICE Clinical Knowledge Summaries	2020	Addison's disease: Scenario: Management	Does not address women who use drugs during the perinatal period
Royal College of Emergency Medicine	2015	Alcohol Toolkit	Does not address women who use drugs during the perinatal period
British Nuclear Medicine Society	2018	Certificate of Competence in the Administration of Intravenous Radiopharmaceuticals	Does not address women who use drugs during the perinatal period
National Institute for Health and Clinical Excellence - Clinical Guidelines	2012	Epilepsies: diagnosis and management	Does not address women who use drugs during the perinatal period
Royal College of Obstetricians and Gynaecologists	2013	Fertility-sparing Treatments in Gynaecological Cancers	Does not address women who use drugs during the perinatal period
National Institute for Health and Clinical Excellence - Clinical Guidelines	2012	Headaches in over 12s: diagnosis and management	Does not address women who use drugs during the perinatal period
National Institute for Health and Clinical Excellence - Clinical Guidelines	2012	Hepatitis B and C testing: people at risk of infection	Does not address women who use drugs during the perinatal period
Royal College of Obstetricians and Gynaecologists	2016	Management of Endometrial Hyperplasia	Does not address women who use drugs during the perinatal period
National Institute for Health and Clinical Excellence - Clinical Guidelines	2012	Obesity: working with local communities	Does not address women who use drugs during the perinatal period
Royal College of Obstetricians and Gynaecologists	2016	Ovarian Hyperstimulation Syndrome, Management	Does not address women who use drugs during the perinatal period
The Green Book	2018	Pneumococcal meningitis	Does not address women who use drugs during the perinatal period
NICE Clinical Knowledge Summaries	2017	Adverse drug reactions: Scenario: Adverse drug reactions	Does not address women who use drugs during the perinatal period
NICE Clinical Knowledge Summaries	2020	Scenario: Management of adults with heterozygous familial hypercholesterolaemia	Does not address women who use drugs during the perinatal period
Royal College of Obstetricians and Gynaecologists	2013	Stem Cell Therapies in Obstetrics and Gynaecology	Does not address women who use drugs during the perinatal period
Occupational therapy for people with Parkinson's - best practice guide	2018	The Royal College of Occupational Therapists	Does not address women who use drugs during the perinatal period
British HIV Association	2017	Treatment of HIV-1-positive adults with antiretroviral therapy (interim update)	Does not address women who use drugs during the perinatal period
National Institute for Health and Clinical Excellence - Clinical Guidelines	2012	Urinary incontinence in neurological disease: assessment and management	Does not address women who use drugs during the perinatal period
NICE Clinical Knowledge Summaries	2020	Vitiligo: Scenario: Management of vitiligo	Does not address women who use drugs during the perinatal period
Robert G.; Newman and Susan G. Gevertz	2012	Comments on: Efficacy versus effectiveness of buprenorphine and methadone maintenance in pregnancy': Reply	Not clinical guidelines/policy document
Jeffrey; DeVido, Olivera; Bogunovic and Roger D. Weiss	2015	Alcohol use disorders in pregnancy	Not clinical guidelines/policy document
Sarah C. M.; Roberts, Lyndsay Ammon; Avalos, Danielle; Sinkford and Diana Greene Foster	2012	Alcohol, tobacco and drug use as reasons for abortion	Not clinical guidelines/policy document
Rachel; Burbeck, Stephen; Pilling, Dave; Tomson and Liz McDonald	2008	Antidepressants in the postpartum period: Additional considerations	Not clinical guidelines/policy document
Laura J.; Faherty, Sara; Heins, Ashley M.; Kranz, Stephen W.; Patrick and Bradley D. Stein	2021	Association between punitive policies and neonatal abstinence syndrome among medicaid‐insured infants in complex policy environments	Not clinical guidelines/policy document
Ronald; Seifer, Linda L.; LaGasse, Barry; Lester, Charles R.; Bauer, Seetha; Shankaran, Henrietta S.; Bada, Linda L.; Wright, Vincent L.; Smeriglio and Jing Liu	2004	Attachment Status in Children Prenatally Exposed to Cocaine and Other Substances	Not clinical guidelines/policy document
Jennifer S.; Miller, Joel G.; Anderson and Lisa C. Lindley	2020	Behavioral development in children with prenatal substance exposure and neonatal abstinence syndrome: Associated factors and implications	Not clinical guidelines/policy document
Dace S.; Svikis, Kenneth; Silverman, Nancy A.; Haug, Maxine; Stitzer and Lori Keyser-Marcus	2007	Behavioral strategies to improve treatment participation and retention by pregnant drug-dependent women	Not clinical guidelines/policy document
Donald R.; Wesson and David E. Smith	2010	Buprenorphine in the treatment of opiate dependence	Not clinical guidelines/policy document
Amanda; Fallin-Bennett, Traci; Scott, Keisa; Fallin-Bennett and Kristin Ashford	2019	Call to action to reduce tobacco use during pregnancy	Not in use in the UK
Sheila W.; McDonald, Matthew; Hicks, Carmen; Rasmussen, Tharsiya; Nagulesapillai, Jocelynn; Cook and Suzanne C. Tough	2014	Characteristics of women who consume alcohol before and after pregnancy recognition in a Canadian sample: A prospective cohort study	Not clinical guidelines/policy document
Y. C.; Kaplan and O. Spigset	2016	Comment to the article 'Use of psychotropic drugs during pregnancy and breast‐feeding'	Not clinical guidelines/policy document
Fiona; Judd and Louise Newman	2017	Commentary on RANZCP clinical practice guidelines for the management of schizophrenia and related disorders—Section on pregnancy and schizophrenia	Not clinical guidelines/policy document
Harvey J.; Ginsburg, Paul; Raffeld, Kelly L.; Alanis and Angela S. Boyce	2006	Comparing attitudes about legal sanctions and teratogenic effects for cocaine, alcohol, tobacco and caffeine: A randomized, independent samples design	Not clinical guidelines/policy document
Susan J.; Rose and Thomas P. LeBel	2020	Confined to obscurity: Health challenges of pregnant women in jail	Not clinical guidelines/policy document
Camilla; Bellone, Manuel; Mameli and Christian Lüscher	2011	In utero exposure to cocaine delays postnatal synaptic maturation of glutamatergic transmission in the VTA	Not clinical guidelines/policy document
Lenora; Marcellus and Dorothy Badry	2021	Infants, children, and youth in foster care with prenatal substance exposure: A synthesis of two scoping reviews	Not clinical guidelines/policy document
Kristen L.; Benninger, Jessica; Purnell, Sara; Conroy, Kenneth; Jackson, Nancy; Batterson, Mary Lauren; Neel, Mark E.; Hester and Nathalie L. Maitre	2021	Intrauterine drug exposure as a risk factor for cerebral palsy	Not clinical guidelines/policy document
K.; Torpey, P.; Kasonde, R.; Dirks, M.; Bweupe, M.; Kabaso, J.; Mandala and G. Sangiwa	2010	Is single-dose NVP relevant in the era of more efficacious PMTCT regimens? Lessons from Zambia	Not clinical guidelines/policy document
Valériane; Leroy, Charlotte; Sakarovitch, Mario; Cortina-Borja, James; McLntyre, Hoosen; Coovadia, Francois; Dabis and Marie-Louise Newell	2005	Is there a difference in the efficacy of peripartum antiretroviral regimens in reducing mother-to-child transmission of HIV in Africa?	Not clinical guidelines/policy document
Rebecca K.; Graham, Gabriela; Tavella and Gordon B. Parker	2018	Is there consensus across international evidence-based guidelines for the psychotropic drug management of bipolar disorder during the perinatal period?	Not clinical guidelines/policy document
Helena; Mc Elhinney, Brian J.; Taylor and Marlene Sinclair	2021	Judgements of health and social care professionals on a child protection referral of an unborn baby: Factorial survey	Not clinical guidelines/policy document
Kelwyn; Williams and Sarah Oke	2000	Lithium and pregnancy	Is about addictions other than drugs
C. D.; Hankin, M. L.; Newell and P. Tookey	2007	Long-term follow-up of uninfected children born to HIV-infected women and exposed to antiretroviral therapy: Survey of parents' and health professionals' views	Not clinical guidelines/policy document
Association of Women's Health, Obstetric & Neonatal Nursing:	2019	Optimizing outcomes for women with substance use disorders in pregnancy and the postpartum period	Not clinical guidelines/policy document
Catherine; Butcher, Leesa; Prunty, Omar; Attarabeen, Charles C. K.; Babcock and Isha Patel	2018	Pharmacological interventions for neonatal abstinence syndrome	Not clinical guidelines/policy document
Association of Women's Health, Obstetric & Neonatal Nursing:	2010	Smoking and women's health	Not in use in the UK
Lucy; Burns, Richard P.; Mattick and Cate Wallace	2008	Smoking patterns and outcomes in a population of pregnant women with other substance use disorders	Not clinical guidelines/policy document
Amy; Chandler, Anne; Whittaker, Sarah; Cunningham-Burley, Nigel; Williams, Kelly; McGorm and Gillian Mathews	2013	Substance, structure and stigma: Parents in the UK accounting for opioid substitution therapy during the antenatal and postnatal periods	Not clinical guidelines/policy document
George J. Annas	2001	Testing poor pregnant women for cocaine—Physicians as police investigators	Not clinical guidelines/policy document
Kim A.; Bard, Claire D.; Coles, Kathy A.; Platzman and Mary Ellen Lynch	2000	The effects of prenatal drug exposure, term status, and caregiving on arousal and arousal modulation in 8-week-old infants	Not clinical guidelines/policy document
Gisèle; Apter and Emmanuel Devouche	2013	The multifaceted question of the prescription of antidepressants during pregnancy	Not clinical guidelines/policy document
Elizabeth E.; Krans, Joo Yeon; Kim, Qingwen; Chen, Scott D.; Rothenberger, Alton Everette; James, David; Kelley and Marian P. Jarlenski	2021	Outcomes associated with the use of medications for opioid use disorder during pregnancy	Not in use in the UK
Jean E. Twomey	2007	Partners of perinatal substance users: Forgotten, failing, or fit to father?	Not clinical guidelines/policy document
Caroline; Shadowen, Rachel; Wheeler and Mishka Terplan	2021	Patient and provider knowledge of and attitudes toward medical conditions and medication during pregnancy	Not clinical guidelines/policy document
Hendrée; Jones, Dace S.; Svikis and Giao Tran	2002	Patient compliance and maternal/infant outcomes in pregnant drug-using women	Not clinical guidelines/policy document
A. S.; Höflich, M.; Langer, R.; Jagsch, A.; Bäwert, B.; Winklbaur, G.; Fischer and A. Unger	2012	Peripartum pain management in opioid dependent women	Not clinical guidelines/policy document
C. A.; Oncken and H. R. Kranzler	2003	Pharmacotherapies to enhance smoking cessation during pregnancy	Not clinical guidelines/policy document
Ashwin A.; Patkar, Louai; Bilal and Prakash S. Masand	2004	Pharmacotherapy of Depression in Pregnancy	Not clinical guidelines/policy document
Priti G. Dalal	2015	The need to treat maternal pain in the breastfeeding mother: Are opioids safe?	Not clinical guidelines/policy document
Sarah B.; Laditka, James N.; Laditka, Melanie P.; Mastanduno, Michele R.; Lauria and Tina C. Foster	2005	Potentially Avoidable Maternity Complications: An Indicator of Access to Prenatal and Primary Care During Pregnancy	Not clinical guidelines/policy document
Catrin E.; Williams, Rachel C.; Povey and David G. White	2008	Predicting women's intentions to use pain relief medication during childbirth using the Theory of Planned Behaviour and Self-Efficacy Theory	Not clinical guidelines/policy document
Jayashri; Kulkarni, Kay; McCauley-Elsom, Natasha; Marston, Heather; Gilbert, Caroline; Gurvich, Anthony; de Castella and Paul Fitzgerald	2008	Preliminary findings from the National Register of Antipsychotic Medication in Pregnancy	Not clinical guidelines/policy document
Peter Greenwood	2008	Prevention and intervention programs for juvenile offenders	Not clinical guidelines/policy document
A.; Spaar, C.; Graber, F.; Dabis, A.; Coutsoudis, L.; Bachmann, J.; McIntyre, M.; Schechter, H. W.; Prozesky, S.; Tuboi, D.; Dickinson, N.; Kumarasamy, M.; Pujdades-Rodriquez, E.; Sprinz, H. J.; Schilthuis, P.; Cahn, N.; Low and M. Egger	2010	Prioritising prevention strategies for patients in antiretroviral treatment programmes in resource-limited settings	Not clinical guidelines/policy document
Ahmet Bulent; Yazici, Esra; Yazici, Nazan; Aydin and Ayla Tanriverdi	2015	Psychiatrists’ attitudes toward psychopharmacologic treatments during pregnancy and lactation periods: A survey study	Not clinical guidelines/policy document
Chien-Chung; Huang and Robert J. Reid	2006	Risk Factors Associated with Alcohol, Cigarette, and Illicit Drug Use Among Pregnant Women: Evidence From the Fragile Family and Child Well-Being Survey	Not clinical guidelines/policy document
Rebecca L.; Newmark, Debra L.; Bogen, Katherine L.; Wisner, Mariana; Isaac, Jody D.; Ciolino and Crystal T. Clark	2019	Risk-benefit assessment of infant exposure to lithium through breast milk: A systematic review of the literature	Not clinical guidelines/policy document
Ursula A.; Pritham and Laura McKay	2014	Safe management of chronic pain in pregnancy in an era of opioid misuse and abuse	Not clinical guidelines/policy document
Fiona; Judd, Stephanie; Lorimer, Richard H.; Thomson and Angela Hay	2019	Screening for depression with the Edinburgh Postnatal Depression Scale and finding borderline personality disorder	Not clinical guidelines/policy document
Tara; Wood, Curry; Bordelon and Susanne Fogger	2019	Shining a light: Integrating protocols into clinical practice for treatment of neonatal abstinence syndrome	Not clinical guidelines/policy document
Marc; Lallemant, Gonzague; Jourdain, Sophie Le; Coeur, Jean Yves; Mary, Nicole; Ngo-Giang-Huong, Suporn; Koetsawang, Siripon; Kanshana, Kenneth; McIntosh and Vallop Thaineua	2004	Single-Dose Perinatal Nevirapine plus Standard Zidovudine to Prevent Mother-to-Child Transmission of HIV-1 in Thailand	Not clinical guidelines/policy document
Lenora Marcellus	2018	Social ecological examination of factors that influence the treatment of newborns with neonatal abstinence syndrome	Not clinical guidelines/policy document
Racquel J.; Merritt, Mary S.; Jackson, Sara M.; Bunn and Lashaunda R. Joyner	2011	Substance abuse prevention interventions for pregnant women: A synopsis of a need for collaborative work	Not clinical guidelines/policy document
Barry M.; Lester, Lynne; Andreozzi and Lindsey Appiah	2004	Substance use during pregnancy: Time for policy to catch up with research	Not clinical guidelines/policy document
Cora H.; Nijboer, Cobi J.; Heijnen, Michael A.; van der Kooij, Jitske; Zijlstra, Cindy T. J.; van Velthoven, Carsten; Culmsee, Frank; van Bel, Henrik; Hagberg and Annemieke Kavelaars	2011	Targeting the p53 pathway to protect the neonatal ischemic brain	Not clinical guidelines/policy document
Laura Orsolini; Domenico De Berardis; Cesario Bellantuono	2019	The ‘hidden' and ‘forgotten' psychiatry: The Perinatal Psychiatry	Not clinical guidelines/policy document
Melissa A.; Francisco, Kasey; Hicks, Julianne; Powell, Kristin; Styles, Jessica L.; Tabor and Linda J. Hulton	2008	The effect of childhood sexual abuse on adolescent pregnancy: An integrative research review	Not clinical guidelines/policy document
Mishka; Terplan and Tricia Wright	2011	The effects of cocaine and amphetamine use during pregnancy on the newborn: Myth versus reality	Not clinical guidelines/policy document
Marilyn; Daley, Milton; Argeriou, Dennis; McCarty, James J. Callahan, Jr.; , Donald S.; Shepard and Carol N. Williams	2001	The impact of substance abuse treatment modality on birth weight and health care expenditures	Not clinical guidelines/policy document
Shakevia; Johnson and Peter R. Martin	2018	Transitioning from methadone to buprenorphine maintenance in management of opioid use disorder during pregnancy	Not clinical guidelines/policy document
Antonia Rae Torrey	2012	Treatment Fidelity Instrument to measure a brief opportunistic intervention for prenatal substance use	Not clinical guidelines/policy document
Heather Grimshaw; Howard and Katherine Freeman	2020	US survey of factors associated with adherence to standard of care in treating pregnant women with opioid use disorder	Not clinical guidelines/policy document
Margaret H.; Lloyd Sieger and Rebecca Rebbe	2020	Variation in states’ implementation of CAPTA’s substance-exposed infants mandates: A policy diffusion analysis	Not clinical guidelines/policy document
Florence; Thibaut, Abdeslam; Chagraoui, Leslie; Buckley, Florence; Gressier, Javier; Labad, Sandrine; Lamy, Marc N.; Potenza, Marta; Rondon, Anita; Riecher-Rössler, Michael; Soyka and Kim Yonkers	2019	WFSBP and IAWMH guidelines for the treatment of alcohol use disorders in pregnant women	Not clinical guidelines/policy document
Jane; Forbes and Phil Lyon	2006	Working with risky consumers: Multi-professional care for substance-using pregnant women	Not clinical guidelines/policy document
Royal College of Physicians and Diabetes UK	2021	ABCD and Renal Association Clinical practice guidelines for management of hypertension and renin-angiotensin-aldosterone system blockade in adults with diabetic kidney disease (DKD)	Does not address women who use drugs during the perinatal period
British Association of Perinatal Medicine, Scottish Neonatal Nurses Group, Neonatal Nurses Association	2021	Advanced Neonatal Nurse Practitioner Capabilities Framework Capabilities Framework	Does not address women who use drugs during the perinatal period
Julia Flint1, Sonia Panchal2, Alice Hurrell3, Maud van de Venne4, Mary Gayed5,Karen Schreiber6,7, Subha Arthanari8, Joel Cunningham3, Lucy Flanders3,Louise Moore9, Amy Crossley10, Neetha Purushotham3, Amisha Desai5,Madeleine Piper, Mohamed Nisar, Munther Khamashta, David Williams, Caroline Gordon and Ian Giles on behalf of the BSR and BHPR Standards,Guidelines and Audit Working Group	2016	BSR and BHPR guideline on prescribing drugs in pregnancy and breastfeeding—Part II: analgesics and other drugs used in rheumatology practice	Does not address women who use drugs during the perinatal period
Royal Colloge of Obstetrics and Gynaecologu	2015	Developing New Pharmaceutical Treatments for Obstetric Conditions	Does not address women who use drugs during the perinatal period
NICE	2016	End of life care for infants, children and young people with life-limiting conditions: planning and management	Does not address women who use drugs during the perinatal period
Andrew Fletcher,Adam Forbes,Nicola Svenson,D. Wayne Thomas,and A British Society for Haematology Good Practice Paper	2021	Guideline for the laboratory diagnosis of iron deficiency in adults (excluding pregnancy) and children	Does not address women who use drugs during the perinatal period
Royal College of Radiologists	2011	Guidelines for the Investigation of Newborn Infants who suffer a Sudden and Unexpected Postnatal Collapse In the First Week of Life	Does not address women who use drugs during the perinatal period
NICE	2014	Intrapartum care for healthy women and babies	Does not address women who use drugs during the perinatal period
NICE/RCOG	2021	Neonatal infection: antibiotics for prevention and treatment	Does not address women who use drugs during the perinatal period
NICE/Clinical Knowledge Summary	2021	Opioid dependence: Scenario: Assessment	Does not address women who use drugs during the perinatal period
NICE/Clinical Knowledge Summary	2021	Opioid dependence:Scenario: Management	Does not address women who use drugs during the perinatal period
Royal Colloge of Obstetrics and Gynaecology	2014	Perinatal Management of Pregnant Women at the Threshold of Infant Viability? the Obstetric Perspective	Does not address women who use drugs during the perinatal period
Royal College of Nursing	2014	Policies to support clinical practice in caring for neonates, children and young people	Does not address women who use drugs during the perinatal period
Royal College of Obstetricians and Gynaecologists (Regan F, Lees CC, Jones B, Nicolaides KH, Wimalasundera RC, Mijovic A, on behalf of the RoyalCollege of Obstetricians and Gynaecologists)	2019	Prenatal Management of Pregnancies at Risk of Fetal Neonatal Alloimmune Thrombocytopenia (FNAIT)	Does not address women who use drugs during the perinatal period
NICE/Clinical Knowledge Summary	2021	Scenario: Antenatal care - uncomplicated pregnancy	Does not address women who use drugs during the perinatal period
NICE/Clinical Knowledge Summary	2021	Scenario: Managing common minor ailments	Does not address women who use drugs during the perinatal period
NICE	2019	Specialist neonatal respiratory care for babies born preterm	Does not address women who use drugs during the perinatal period
Faculty of Pain Medicine	2021	Surgery and Opioids: Best Practice Guidelines 2021	Does not address women who use drugs during the perinatal period
British Association of Perinatal Medicine	2020	Therapeutic Hypothermia for Neonatal Encephalopathy, A Framework for Practice	Does not address women who use drugs during the perinatal period
British Association of Perinatal Medicine	2018	Use of Central Venous Catheters in Neonates A Framework for Practice	Does not address women who use drugs during the perinatal period
NICE/Clinical Knowledge Summary	2020	Analgesia - mild-to-moderate pain: Scenario: Weak opioids	Does not address women who use drugs during the perinatal period
Royal College of Obstetrics and Gynaecology (DL Bisson,SD Newell,C Laxton)	2018	Antenatal and Postnatal Analgesia - Scientific Impact Paper	Does not address women who use drugs during the perinatal period
NICE	2021	Antenatal Care	Does not address women who use drugs during the perinatal period
British Association of Dermatologists	2019	British Association of Dermatologists guidelines for the management of Stevens-Johnson syndrome/toxic epidermal necrolysis in children and young people	Does not address women who use drugs during the perinatal period
Royal College of Anaethetistics, Royal College of Obstetrics and Gynaecology, Royal College of Midwives	2018	Care of the critically ill woman; enhanced maternal care	Does not address women who use drugs during the perinatal period
NICE/Clinical Knowledge Summary	2020	Cataracts: How should I diagnose a cataract in a child?	Does not address women who use drugs during the perinatal period
Renal Association	2021	Commentary on the NICE Guideline on Renal and ureteric stones: assessment and management	Not clinical guidelines/policy document
NICE	2021	COVID-19 rapid guideline: Managing COVID-19	Does not address women who use drugs during the perinatal period
NICE	2021	COVID-19 rapid guideline: vaccine-induced immune thrombocytopenia and thrombosis (VITT)	Does not address women who use drugs during the perinatal period
NICE/Clinical Knowledge Summary	2020	Dyspepsia - pregnancy-associated: Scenario: Management	Does not address women who use drugs during the perinatal period
Scottish Intercollegiate Guidelines Network/Healthcare Improvement Scotland/NHS Scotland	2021	Epilepsies in children and young people: Investigative procedures and management	Does not address women who use drugs during the perinatal period
NICE/Clinical Knowledge Summary	2020	GORD in children: Scenario: Management of gastro-oesophageal reflux disease in children	Does not address women who use drugs during the perinatal period
Royal College of Obstetrics and Gynaecology	2020	Guidance for maternal medicine in the evolving coronavirus (COVID-19) pandemic	Does not address women who use drugs during the perinatal period
British Medical Ultrasound Society and Society of Radiographers	2021	Guidelines for Professional Ultrasound Practice (2021)	Does not address women who use drugs during the perinatal period
Royal College of Anaesthetists	2020	Guidelines for the Provision of Anaesthesia Services for an Obstetric Population	Does not address women who use drugs during the perinatal period
Royal College of Anaesthetists	2021	Guidelines for the Provision of Anaesthesia Services for ENT, Oral Maxillofacial and Dental surgery	Does not address women who use drugs during the perinatal period
Royal College of Anaesthetists	2021	Guidelines for the Provision of Anaesthesia Services for Inpatient Pain Management	Does not address women who use drugs during the perinatal period
Royal College of Anaesthetists	2021	Guidelines for the Provision of Anaesthesia Services for the Perioperative Care of Elective and Urgent Care Patients	Does not address women who use drugs during the perinatal period
Royal College of Anaesthetists	2021	Guidelines for the Provision of Anaesthesia Services for Trauma and Orthopaedic Surgery	Does not address women who use drugs during the perinatal period
Royal College of Anaesthetists	2021	Guidelines for the Provision of Anaesthesia Services in the Non-theatre Environment	Does not address women who use drugs during the perinatal period
Royal College of Anaesthetists	2020	Guidelines for the Provision of Emergency Anaesthesia	Does not address women who use drugs during the perinatal period
Royal College of Anaesthetists	2021	Guidelines for the Provision of Neuroanaesthetic Services	Does not address women who use drugs during the perinatal period
British Committee for Standards in Haematology (Amrana Qureshi,Banu Kaya,Shivan Pancham,Russell Keenan,Jeremy Anderson,Magbor Akanni,Jo Howard,)	2018	Guidelines for the use of hydroxycarbamide in children and adults with sickle cell disease	Does not address women who use drugs during the perinatal period
Royal College of Radiologists	2014	Guidelines for the use of PET-CT in children	Does not address women who use drugs during the perinatal period
NICE/Clinical Knowledge Summary	2020	Hypertension in pregnancy: Scenario: Chronic hypertension, or new hypertension before 20 weeks' gestation	Does not address women who use drugs during the perinatal period
NICE/Clinical Knowledge Summary	2018	Itch in pregnancy: Scenario: Management of itch in pregnancy without rash	Does not address women who use drugs during the perinatal period
British Society of Paediatric Gastroenterology Hepatology and Nutrition	2018	Joint NASPGHAN and ESPGHAN guidelines on Gastro-oesophageal Reflux Disease in Children	Does not address women who use drugs during the perinatal period
British Committee for Standards in Haematology (Eugene Oteng-Ntim,Sue Pavord,Richard Howard,Susan Robinson,Laura Oakley,Lucy Mackillop,Shivan Pancham,Jo Howard	2021	Management of sickle cell disease in pregnancy. A British Society for Haematology Guideline	Does not address women who use drugs during the perinatal period
NHS	2020	Newborn blood spot screening	Does not address women who use drugs during the perinatal period
Royal College of Occupational Therapists	2017	Occupational therapy in neonatal services and early intervention - Practice guideline	Does not address women who use drugs during the perinatal period
The Children's HIV Association/Penta Steering Committee	2015	Paediatric European Network for Treatment of AIDS (PENTA) guidelines for treatment of paediatric HIV-1 infection 2015: optimizing health in preparation for adult life	Does not address women who use drugs during the perinatal period
British Association of Perinatal Medicine	2019	Perinatal Management of Extreme Preterm Birth Before 27 weeks of Gestation:A Framework for Practice	Does not address women who use drugs during the perinatal period
Renal Association	2019	Pregnancy and Renal Disease	Does not address women who use drugs during the perinatal period
NICE	2015	Safe midwifery staffing for maternity settings	Does not address women who use drugs during the perinatal period
Royal College of Paediatrics and Child Health	2017	Stroke in childhood Clinical guideline for diagnosis, management and rehabilitation	Does not address women who use drugs during the perinatal period
British Association of Perinatal Medicine	2020	The Prevention, Assessment and Management of in-Hospital Newborn Falls and Drops	Does not address women who use drugs during the perinatal period
NICE	2019	Twin and triplet pregnancy	Does not address women who use drugs during the perinatal period
British Committee for Standards in Haematology (Sue Pavord,Jan Daru,Nita Prasannan,Susan Robinson,Simon Stanworth,Joanna Girling)	2019	UK guidelines on the management of iron deficiency in pregnancy	Does not address women who use drugs during the perinatal period
British Association of Perinatal Medicine	2018	Use of Central Venous Catheters in Neonates	Does not address women who use drugs during the perinatal period
British Society for Paediatric Endocrinology and Diabetes and Association of Children’s Diabetes Clinicians	2020	A Practical Approach to the Management of Steroid, Chemotherapyvor Transplant Induced Hyperglycaemia or Diabetes in Children and Young People Under 18 years in the Acute or Inpatient Setting	Does not address women who use drugs during the perinatal period
British HIV Association/British Association for Sexual Health and HIV/British Infection Association	2020	Adult HIV Testing Guidelines 2020	Does not address women who use drugs during the perinatal period
British Society of Gastroenterology	2020	Adult liver transplantation: UK clinical guideline – part 2: surgery and post-operation	Does not address women who use drugs during the perinatal period
British HIV Association and British Association for Sexual Health and HIV	2018	BHIVA/BASHH guidelines on the use of HIV pre-exposure prophylaxis (PrEP) 2018	Does not address women who use drugs during the perinatal period
British Association of Dermatologists	2016	British Association of Dermatologists and British Photodermatology Group guidelines for the safe and effective use of psoralen ultraviolet A (PUVA) therapy	Does not address women who use drugs during the perinatal period
British Association of Dermatologists	2020	British Association of Dermatologists guidelines for biologic therapy for psoriasis 2020: a rapid update	Does not address women who use drugs during the perinatal period
British Association of Dermatologists	2019	British Association of Dermatologists guidelines for the management of hidradenitis suppurativa (acne inversa)	Not clinical guidelines/policy document
British Association of Dermatologists	2021	British Association of Dermatologists guidelines for the management of people with rosacea	Does not address women who use drugs during the perinatal period
British Association of Dermatologists	2018	British Association of Dermatologists? guidelines for the investigation and management of generalized pruritus in adults without an underlying dermatosis	Does not address women who use drugs during the perinatal period
British Association of Dermatologists	2018	British Association of Dermatologists' guidelines for the management of lichen sclerosus	Does not address women who use drugs during the perinatal period
British Association of Dermatologists	2017	British Association of Dermatologists’ guidelines for the management of pemphigus vulgaris 2017*	Does not address women who use drugs during the perinatal period
Scottish Intercollegiate Guidelines Network/Healthcare Improvement Scotland/NHS Scotland	2019	British guideline on the management of asthma	Does not address women who use drugs during the perinatal period
British Society of Gastroenterology	2019	BSG and UK-PSC guidelines for the diagnosis and management of primary sclerosing cholangitis	Does not address women who use drugs during the perinatal period
British Society of Gastroenterology	2018	BSG and UKPBC primary biliary cholangitis treatment and management guidelines	Does not address women who use drugs during the perinatal period
British Society of Paediatric Gastroenterology Hepatology and Nutrition	2020	BSPGHAN Motility Working Group consensus statement- Anorectal manometry in children with defecation disorders	Does not address women who use drugs during the perinatal period
British Society for Rheumatology	2017	BSR and BHPR guideline for the prescription and monitoring of non-biologic disease-modifying anti-rheumatic drugs	Does not address women who use drugs during the perinatal period
British Society for Rheumatology	2017	BSR guideline Management of Adults with Primary Sjögren's Syndrome	Does not address women who use drugs during the perinatal period
British Society for Rheumatology	2017	BSR guideline on the management of gout	Does not address women who use drugs during the perinatal period
British Thoracic Society	2019	BTS Guideline for Bronchiectasis in adults	Does not address women who use drugs during the perinatal period
British Thoracic Society	2018	BTS Guidelines for the outpatient management of pulmonary embolism	Does not address women who use drugs during the perinatal period
British Thoracic Society	2019	BTS/SIGN British Guideline on the Management of Asthma	Does not address women who use drugs during the perinatal period
Royal College of Obstetrics and Gynaecology	2015	Chickenpox in Pregnancy	Does not address women who use drugs during the perinatal period
Public Health England, NHS Scotland, Public Health Wales, ICM Anaesthesia COVID-19	2020	COVID-19: Guidance for the remobilisation of services within health and care settings - Infection prevention and control recommendations	Does not address women who use drugs during the perinatal period
NICE/Clinical Knowledge Summary	2021	Diabetes - type 2: Scenario: Management of children and young people with type 2 diabetes	Does not address women who use drugs during the perinatal period
NICE	2012	Ectopic pregnancy and miscarriage: diagnosis and initial management	Is not currently in use/most recent version
Royal College of Obstetrics and Gynaecology	2016	Epilepsy in Pregnancy	Does not address women who use drugs during the perinatal period
Faculty of Sexual & Reproductive Healthcare	2020	FSRH Clinical Guideline: Combined Hormonal Contraception	Does not address women who use drugs during the perinatal period
NICE	2015	Gastro-oesophageal reflux disease in children and young people: diagnosis and management	Does not address women who use drugs during the perinatal period
Royal College of Radiologists	2018	Good practice guide for paediatric radiotherapy, second edition	Does not address women who use drugs during the perinatal period
British Society of Rheumatology	2018	Guidance on prescribing for children and young people	Does not address women who use drugs during the perinatal period
British Committee for Standards in Haematology	2020	Guideline on Laboratory aspects of assays used in haemostasis and thrombosis	Does not address women who use drugs during the perinatal period
British Committee for Standards in Haematology	2020	Guideline on the diagnosis and management of chronic myeloid leukaemia	Does not address women who use drugs during the perinatal period
Renal Association	2018	Guidelines for Living Donor Kidney Transplantation	Does not address women who use drugs during the perinatal period
Royal College of Ophthalmologists	2012	Guidelines for Management of Strabismus in Childhood	Does not address women who use drugs during the perinatal period
British Medical Ultrasound Society	2019	Guidelines For Professional Ultrasound Practice (2019)	Is not currently in use/most recent version
British Medical Ultrasound Society	2017	Guidelines For Professional Ultrasound Practice (2017)	Is not currently in use/most recent version
British Society of Gastroenterology	2021	Guidelines for the Management of Iron Deficiency Anaemia in Adults	Does not address women who use drugs during the perinatal period
Royal College of Pathologists	2017	Guidelines on autopsy practice: Autopsy in sickle cell disease and persons with sickle trait	Does not address women who use drugs during the perinatal period
Royal College of Pathologists	2017	Guidelines on autopsy practice: Sudden death with likely cardiac pathology	Does not address women who use drugs during the perinatal period
British Committee for Standards in Haematology	2021	Guidelines on the diagnosis, investigation and initial treatment of myeloma	Does not address women who use drugs during the perinatal period
British Society of Gastroenterology	2017	Guidelines on the management of abnormal liver blood tests	Does not address women who use drugs during the perinatal period
NICE/Clinical Knowledge Summary	2020	Hypothyroidism: Scenario: Preconception or pregnant	Does not address women who use drugs during the perinatal period
British Committee for Standards in Haematology	2015	Management of AML in Pregnancy	Does not address women who use drugs during the perinatal period
The Children's HIV Association	2019	Monitoring Progress of Neurological and Functional Outcomes in the Paediatric HIV Cohort in the UK	Does not address women who use drugs during the perinatal period
Royal College of Obstetrics and Gynaecology	2018	Multiple Pregnancies Following Assisted Conception	Does not address women who use drugs during the perinatal period
NICE/Clinical Knowledge Summary	2021	Nausea/vomiting in pregnancy:Scenario: Management	Does not address women who use drugs during the perinatal period
The Children's HIV Association	2018	Preparing HIV-infected children and adolescents for travel	Does not address women who use drugs during the perinatal period
British Society of Rheumatology	2016	Prescribing for rheumatological conditions in pregnancy and breastfeeding - Part I: standard and biologic disease modifying anti-rheumatic drugs and corticosteroids.	Does not address women who use drugs during the perinatal period
The Children's HIV Association	2018	Standards and Model for Psychological Care for Children and Young People Living with HIV Infection (Summary)	Does not address women who use drugs during the perinatal period
Association of Coloproctology of Great Britain and Ireland	2021	The Association of Coloproctology of Great Britain and Ireland consensus guidelines in emergency colorectal surgery	Does not address women who use drugs during the perinatal period
British Society for Rheumatology	2018	The British Society for Rheumatology biologic DMARD safety guidelines in inflammatory arthritis	Does not address women who use drugs during the perinatal period
Royal College of Obstetrics and Gynaecology	2016	The Management of Nausea and Vomiting of Pregnancy and Hyperemesis Gravidarum	Does not address women who use drugs during the perinatal period
British HIV Association and British Association for Sexual Health and HIV	2021	UK Guideline for the use of HIV Post-Exposure Prophylaxis	Does not address women who use drugs during the perinatal period
British Association for Sexual Health and HIV	2015	United Kingdom National Guideline on the Management of the Viral Hepatitides A, B & C 2015	Does not address women who use drugs during the perinatal period
Royal College of Obstetrics and Gynaecology	2014	Vitamin D in Pregnancy	Does not address women who use drugs during the perinatal period
Royal College of Obstetricians and Gynaecologists	2015	Blood Transfusions in Obstetrics	Does not address women who use drugs during the perinatal period
British Committee for Standards in Haematology	2016	Investigation and management of eosinophilia	Does not address women who use drugs during the perinatal period
The Royal College of Paediatrics and Child Health and The Royal College of Ophthalmologists	2013	Abusive Head Trauma and the Eye in Infancy	Does not address women who use drugs during the perinatal period
NICE	2021	Acne vulgaris: management	Does not address women who use drugs during the perinatal period
British HIV Association and British Association for Sexual Health and HIV	2018	BHIVA/BASHH guidelines on the use of HIV pre-exposure prophylaxis (PrEP) 2018	Duplicate
British Association of Dermatologists	2011	British Association of Dermatologists' guidelines for the safe and effective prescribing of azathioprine	Does not address women who use drugs during the perinatal period
NICE	2021	Caesarean birth	Does not address women who use drugs during the perinatal period
NICE	2019	Cannabis-based medicinal products	Does not address women who use drugs during the perinatal period
NICE	2021	Chronic kidney disease: assessment and management	Does not address women who use drugs during the perinatal period
Royal College of Obstetricians and Gynaecologists	2015	Clamping of the Umbilical Cord and Placental Transfusion	Does not address women who use drugs during the perinatal period
British Society for Disability and Oral Health	2012	Clinical Guidelines & Integrated Care Pathways for the Oral Health Care of People with Learning Disabilities	Does not address women who use drugs during the perinatal period
British Society for Rehabilitation Medicine	2018	Complex regional pain syndrome in adults. UK guidelines for diagnosis, referral and management in primary and secondary care 2018 (2nd edition)	Does not address women who use drugs during the perinatal period
NICE	2019	Crohn’s disease: management	Does not address women who use drugs during the perinatal period
Royal College of Ophthalmologists	2012	Diabetic Retinopathy Guidelines	Does not address women who use drugs during the perinatal period
Royal College of Obstetrics and Gynaecology	2010	Diagnosis and Treatment Malaria in Pregnancy	Does not address women who use drugs during the perinatal period
British Association for Psychopharmacology	2016	Evidence-based guidelines for treating bipolar disorder	Does not address women who use drugs during the perinatal period
British Association for Psychopharmacology	2016	Evidence-based guidelines for treating bipolar disorder	Duplicate
British Association for Psychopharmacology	2015	Evidence-based guidelines for treating depressive disorders with antidepressants	Does not address women who use drugs during the perinatal period
British Association for Sexual Health and HIV	2013	Guideline for consultations requiring sexual history taking	Does not address women who use drugs during the perinatal period
United Kingdom Haemophilia Centre Doctors' Organisation	2015	Guideline on Clinical Genetics Services for Haemophilia	Does not address women who use drugs during the perinatal period
British Association of Dermatologists	2017	Guidelines for biologic therapy for psoriasis	Does not address women who use drugs during the perinatal period
British Association of Urological Surgeons	2018	Guidelines for the Management of Acute Ureteric Colic	Does not address women who use drugs during the perinatal period
NICE	2020	Human and animal bites: antimicrobial prescribing	Does not address women who use drugs during the perinatal period
Association of British Clinical Diabetologists	2017	Hypertension management and renin-angiotensin-aldosterone system blockade in patients with diabetes, nephropathy and/or chronic kidney disease	Does not address women who use drugs during the perinatal period
NICE	2020	Impetigo: antimicrobial prescribing	Does not address women who use drugs during the perinatal period
NICE	2021	Inducing labour	Does not address women who use drugs during the perinatal period
British Association for Psychopharmacology and National Association of Psychiatric Intensive Care and Low Secure Units	2018	Joint BAP NAPICU evidence-based consensus guidelines for the clinical management of acute disturbance: De-escalation and rapid tranquillisation	Does not address women who use drugs during the perinatal period
Association of Paediatric Anaesthetists, Royal College of Anaethetists, The Association of Anaethetists	2017	Joint professional guidance on the use of general anaesthesia in young children	Does not address women who use drugs during the perinatal period
NICE	2020	Leg ulcer infection: antimicrobial prescribing	Does not address women who use drugs during the perinatal period
Scottish Intercollegiate Guidelines Network/Healthcare Improvement Scotland	2013	Long term follow up of survivors of childhood cancer	Does not address women who use drugs during the perinatal period
NICE	2010	Looked-after children and young people	Is not currently in use/most recent version
British Association for Sexual Health and HIV	2016	Management of Scabies	Does not address women who use drugs during the perinatal period
Royal College of Obstetrics and Gynaecology	2011	Management of Sickle Cell Disease in Pregnancy - A Greentop Guideline	Does not address women who use drugs during the perinatal period
British Infection Association	2012	Management of suspected viral encephalitis in children	Does not address women who use drugs during the perinatal period
Great Ormond Street Hospital	2014	Manual exchange blood transfusion protocol	Does not address women who use drugs during the perinatal period
Great Ormond Street Hospital	2014	Manual exchange blood transfusion protocol	Duplicate
NICE/Clinical Knowledge Summary	2018	Migraine: Scenario: Migraine in pregnant or breastfeeding women	Does not address women who use drugs during the perinatal period
British Association of Neurologists	2015	Myasthenia gravis: Association of British Neurologists’ management guidelines	Does not address women who use drugs during the perinatal period
Royal College of Pathologists	2021	National minimum retesting intervals in pathology	Does not address women who use drugs during the perinatal period
NICE	2021	Obstructive sleep apnoea/hypopnoea syndrome and obesity hypoventilation syndrome in over 16s	Does not address women who use drugs during the perinatal period
Royal College of Obstetricians and Gynaecologists	2015	Obtaining Valid Consent	Does not address women who use drugs during the perinatal period
NICE	2021	Pelvic floor dysfunction: prevention and non-surgical management	Does not address women who use drugs during the perinatal period
NICE	2021	Postnatal care	Does not address women who use drugs during the perinatal period
Royal College of Obstetrics and Gynaecology	2012	Pregnancy and Breast Cancer	Does not address women who use drugs during the perinatal period
NICE	2010	Pregnancy and complex social factors: a model for service provision for pregnant women with complex social factors	Is not currently in use/most recent version
Scottish Intercollegiate Guidelines Network/Healthcare Improvement Scotland	2021	Prevention and management of venous thromboembolism in COVID-19	Does not address women who use drugs during the perinatal period
Association of Paediatric Anaesthetists of Great Britain and Ireland	2017	Prevention of Peri-operative Venous Thromboembolism in Paediatric Patients	Does not address women who use drugs during the perinatal period
The Children's HIV Association	2014	Psychological Management of Children and Young People Living with HIV: Standards for Care	Does not address women who use drugs during the perinatal period
NICE	2020	Rehabilitation for adults with complex psychosis	Does not address women who use drugs during the perinatal period
British Association for Sexual Health and HIV	2016	Responding to Domestic Abuse in Sexual Health Settings	Does not address women who use drugs during the perinatal period
Association of British Clinical Diabetologists	2017	Standards of care for management of adults with type 1 diabetes	Does not address women who use drugs during the perinatal period
Association of British Clinical Diabetologists and Royal College of Psychiatrists	2017	The management of diabetes in adults and children with psychiatric disorders in inpatient settings	Does not address women who use drugs during the perinatal period
Royal College of Obstetricians and Gynaecologists	2015	The Role of Bariatric Surgery in Improving Reproductive Health	Duplicate
Royal College of Obstetricians and Gynaecologists	2016	The Role of Natural Killer Cells in Human Fertility	Does not address women who use drugs during the perinatal period
Tuberous Sclerosis Association	2018	The UK guidelines for management and surveillance of Tuberous Sclerosis Complex	Does not address women who use drugs during the perinatal period
NICE	2019	Thyroid disease: assessment and management	Does not address women who use drugs during the perinatal period
NICE	2015	Type 2 diabetes in adults: management	Does not address women who use drugs during the perinatal period
British Infection Association	2016	UK joint specialist societies guideline on the diagnosis and management of acute meningitis and meningococcal sepsis in immunocompetent adults	Does not address women who use drugs during the perinatal period
British Association for Sexual Health and HIV	2014	UK national guideline for the management of Genital Molluscum in adults	Does not address women who use drugs during the perinatal period
British Association for Sexual Health and HIV	2015	UK National Guidelines on the Management of Anogenital Warts	Does not address women who use drugs during the perinatal period
Royal College of Obstetricians and Gynaecologists	2015	Ultrasound from Conception to 10+0 Weeks of Gestation	Does not address women who use drugs during the perinatal period
NICE	2020	Venous thromboembolic diseases: diagnosis, management and thrombophilia testing	Does not address women who use drugs during the perinatal period
NICE	2010	Weight management before, during and after pregnancy	Does not address women who use drugs during the perinatal period
NICE	2019	Abortion care	Does not address women who use drugs during the perinatal period
National Collaborating Centre for Mental Health	2019	Advancing Mental Health Equality	Not in use in the UK
The Association of Anaesthetists of GB and Ireland	2020	Anaesthesia and sedation in breastfeeding women	Does not address women who use drugs during the perinatal period
Royal College of Obstetrics and Gynaecology	2020	Assisted Vaginal Birth	Does not address women who use drugs during the perinatal period
NICE	2018	Bronchiectasis (non-cystic fibrosis), acute exacerbation: antimicrobial prescribing	Does not address women who use drugs during the perinatal period
NICE	2019	Cellulitis and erysipelas: antimicrobial prescribing	Does not address women who use drugs during the perinatal period
NICE	2019	Cerebral palsy in adults	Does not address women who use drugs during the perinatal period
Renal Association	2020	Clinical Practice Guideline Anaemia of Chronic Kidney Disease	Does not address women who use drugs during the perinatal period
NICE/Clinical Knowledge Summary	2020	Constipation: Scenario: Constipation in adults	Does not address women who use drugs during the perinatal period
NICE/Clinical Knowledge Summary	2021	Contraception - assessment:Scenario: Assessment for contraception	Does not address women who use drugs during the perinatal period
NICE/Clinical Knowledge Summary	2020	Contraception - combined hormonal methods: Scenario: Combined vaginal ring	Does not address women who use drugs during the perinatal period
NICE/Clinical Knowledge Summary	2020	Contraception - combined hormonal methods:Scenario: Combined oral contraceptive	Does not address women who use drugs during the perinatal period
NICE/Clinical Knowledge Summary	2021	Contraception - combined hormonal methods:Scenario: Combined transdermal patch	Does not address women who use drugs during the perinatal period
NICE/Clinical Knowledge Summary	2021	Contraception - emergency: Scenario: Emergency hormonal contraception	Does not address women who use drugs during the perinatal period
NICE/Clinical Knowledge Summary	2021	Contraception - progestogen-only methods:Scenario: Progestogen-only implant	Does not address women who use drugs during the perinatal period
NICE/Clinical Knowledge Summary	2021	Contraception - progestogen-only methods:Scenario: Progestogen-only pill	Does not address women who use drugs during the perinatal period
Royal College of Obstetrics and Gynaecology	2020	Coronavirus (COVID-19) infection and abortion care	Does not address women who use drugs during the perinatal period
Royal College of Obstetrics and Gynaecology	2020	Coronavirus (COVID-19) infection and abortion care	Does not address women who use drugs during the perinatal period
NICE	2019	Cough (acute): antimicrobial prescribing	Does not address women who use drugs during the perinatal period
Greenbook Chapter	2021	COVID-19 - SARS-CoV-2	Not clinical guidelines/policy document
Public Health England, NHS Scotland, Public Health Wales, ICM Anaesthesia COVID-19	2020	COVID-19: Guidance for the remobilisation of services within health and care settings	Does not address women who use drugs during the perinatal period
NICE	2017	Cystic fibrosis: diagnosis and management	Does not address women who use drugs during the perinatal period
NICE	2018	Dementia: assessment, management and support for people living with dementia and their carers	Does not address women who use drugs during the perinatal period
NICE	2017	Drug misuse prevention: targeted interventions	Does not address women who use drugs during the perinatal period
NICE	2017	Eating disorders: recognition and treatment	Does not address women who use drugs during the perinatal period
NICE	2017	Endometriosis: diagnosis and management	Does not address women who use drugs during the perinatal period
NICE	2018	Flu vaccination: increasing uptake	Does not address women who use drugs during the perinatal period
British Association of Neurologists	2021	Guidance Document on Valproate Use in Women and Girls of Childbearing Years	Does not address women who use drugs during the perinatal period
Royal College of Radiologists	2019	Guidance on gadolinium-based contrast agent administration to adult patients	Does not address women who use drugs during the perinatal period
Royal College of Radiologists	2019	Guidance on screening and symptomatic breast imaging Fourth edition	Does not address women who use drugs during the perinatal period
NICE/Clinical Knowledge Summary	2021	Heart failure - chronic:Scenario: Confirmed heart failure with reduced ejection fraction	Does not address women who use drugs during the perinatal period
NICE/Clinical Knowledge Summary	2021	Heart failure - chronic:Scenario: Information and advice, follow-up, and referral	Does not address women who use drugs during the perinatal period
College of Optometrists	2020	Herpes zoster ophthalmicus	Does not address women who use drugs during the perinatal period
NICE/Clinical Knowledge Summary	2021	HIV infection and AIDS:Scenario: Established HIV infection	Does not address women who use drugs during the perinatal period
NICE/Clinical Knowledge Summary	2021	HIV infection and AIDS:Scenario: How should I manage a new diagnosis of HIV?	Does not address women who use drugs during the perinatal period
Association of British Clinical Diabetologists	2020	Hospital management of hypoglycaemia in adults with diabetes	Does not address women who use drugs during the perinatal period
Royal College of Ophthalmologists	2020	Hydroxychloroquine and Chloroquine Retinopathy: Recommendations on Monitoring	Duplicate
NICE/Clinical Knowledge Summary	2020	Hypothyroidism: How should I assess a person with suspected hypothyroidism?	Does not address women who use drugs during the perinatal period
NICE/Clinical Knowledge Summary	2021	Hypothyroidism: Scenario: Postpartum	Does not address women who use drugs during the perinatal period
NICE/Clinical Knowledge Summary	2020	Infertility:Scenario: Management of infertility	Does not address women who use drugs during the perinatal period
Royal College of Radiologists	2020	IR(ME)R: Implications for clinical practice in diagnostic imaging, interventional radiology and diagnostic nuclear medicine	Does not address women who use drugs during the perinatal period
The Royal College of Emergency Medicine	2021	Management of Controlled Energy Device Attendances (Taser)	Does not address women who use drugs during the perinatal period
The Royal College of Emergency Medicine	2021	Management of Pain in Adults	Does not address women who use drugs during the perinatal period
Scottish Intercollegiate Guidelines Network/Healthcare Improvement Scotland	2020	Management of suspected bacterial lower urinary tract infection in adult women	Does not address women who use drugs during the perinatal period
The Royal College of Emergency Medicine	2020	Management of Suspected Internal Drug Trafficker (SIDT)	Does not address women who use drugs during the perinatal period
British HIV Association	2021	Management of tuberculosis in adults living with HIV (2021 interim update)	Does not address women who use drugs during the perinatal period
Royal College of Nursing	2020	Menopause RCN Guidance for Nurses, Midwives and Health Visitors	Does not address women who use drugs during the perinatal period
NICE	2017	Mental health of adults in contact with the criminal justice system	Does not address women who use drugs during the perinatal period
NICE	2018	Otitis media (acute): antimicrobial prescribing	Does not address women who use drugs during the perinatal period
The Association of Anaesthetists’	2021	Peri-operative management of patients with sickle cell disease	Does not address women who use drugs during the perinatal period
The Royal College of Emergency Medicine	2020	Pharmacological Agents for Procedural Sedation and Analgesia	Does not address women who use drugs during the perinatal period
The Royal College of Emergency Medicine	2020	Pharmacological Agents for Procedural Sedation and Analgesia	Duplicate
NICE	2019	Pneumonia (community-acquired): antimicrobial prescribing	Does not address women who use drugs during the perinatal period
NICE	2018	Pyelonephritis (acute): antimicrobial prescribing	Does not address women who use drugs during the perinatal period
Faculty of Pain Medicine	2021	Recommendations for Good Practice in the Use of Epidural Injection for the Management of Pain of Spinal Origin in Adults	Does not address women who use drugs during the perinatal period
NICE	2019	Renal and ureteric stones: assessment and management	Does not address women who use drugs during the perinatal period
NICE/Clinical Knowledge Summary	2020	Renal or ureteric colic - acute: Scenario: Management of acute renal or ureteric colic	Does not address women who use drugs during the perinatal period
NICE	2018	Renal replacement therapy and conservative management	Does not address women who use drugs during the perinatal period
NICE/Clinical Knowledge Summary	2021	Scenario: Managing hepatitis A infection	Does not address women who use drugs during the perinatal period
NICE/Clinical Knowledge Summary	2021	Scenario: Managing hepatitis B infection	Does not address women who use drugs during the perinatal period
NICE	2016	Sepsis: recognition, diagnosis and early management	Does not address women who use drugs during the perinatal period
NICE	2017	Sinusitis (acute): antimicrobial prescribing	Does not address women who use drugs during the perinatal period
NICE	2018	Sore throat (acute): antimicrobial prescribing	Does not address women who use drugs during the perinatal period
The Association of Anaesthetists of GB and Ireland	2020	The SAS Handbook	Does not address women who use drugs during the perinatal period
The Association of Anaesthetists’	2021	Trainee Handbook 2021	Does not address women who use drugs during the perinatal period
NICE	2016	Transition between inpatient mental health settings and community or care home settings	Does not address women who use drugs during the perinatal period
NICE	2016	Tuberculosis	Does not address women who use drugs during the perinatal period
British Association of Plastic Reconstructive and Aesthetic Surgeons	2019	UK Standards for the Management of Patients with Microtia and Atresia	Does not address women who use drugs during the perinatal period
NICE	2019	Ulcerative colitis: management	Does not address women who use drugs during the perinatal period
NICE	2018	Urinary tract infection (lower): antimicrobial prescribing	Does not address women who use drugs during the perinatal period
NICE	2018	Urinary tract infection (recurrent): antimicrobial prescribing	Does not address women who use drugs during the perinatal period
Royal College of Obstetrics and Gynaecology	2021	Uterine Transplantation	Does not address women who use drugs during the perinatal period
Royal College of Obstetrics and Gynaecology	2019	Valproate Use In Women and Girls Of Childbearing Years	Does not address women who use drugs during the perinatal period
NICE	2017	Antimicrobial stewardship: changing risk-related behaviours in the general population	Does not address women who use drugs during the perinatal period
Scottish Intercollegiate Guidelines Network/Healthcare Improvement Scotland	2016	Assessment, diagnosis and interventions for autism spectrum disorders	Does not address women who use drugs during the perinatal period
NICE	2014	Bipolar disorder: assessment and management	Does not address women who use drugs during the perinatal period
British Association for Psychopharmacology	2019	British Association for Psychopharmacology consensus statement on evidence-based treatment of insomnia, parasomnias and circadian rhythm disorders: An update	Does not address women who use drugs during the perinatal period
NICE	2017	Cerebral palsy in under 25s: assessment and management	Does not address women who use drugs during the perinatal period
The Children's HIV Association	2017	CHIVA Guidance on Transition for adolescents living with HIV (2017)	Does not address women who use drugs during the perinatal period
Renal Association	2017	Clinical Practice Guideline Post-Operative Care in the Kidney Transplant Recipient	Does not address women who use drugs during the perinatal period
Royal College of Physicians	2018	Complex regional pain syndrome in adults (2nd edition)	Does not address women who use drugs during the perinatal period
NICE/Clinical Knowledge Summary	2020	Corticosteroids - oral:Scenario: Corticosteroids	Does not address women who use drugs during the perinatal period
NICE/Clinical Knowledge Summary	2020	Corticosteroids - topical (skin), nose, and eyes: Scenario: Intranasal corticosteroid treatment	Does not address women who use drugs during the perinatal period
Scottish Intercollegiate Guidelines Network/Healthcare Improvement Scotland	2017	Cutaneous melanoma	Does not address women who use drugs during the perinatal period
Association of Anaesthetists of GB and Ireland	2019	Day-case surgery	Does not address women who use drugs during the perinatal period
NICE/Clinical Knowledge Summary	2020	Diabetes - type 1: Scenario: Management of adults with type 1 diabetes	Does not address women who use drugs during the perinatal period
NICE	2015	Diabetic foot problems: prevention and management	Does not address women who use drugs during the perinatal period
British Society of Gastroenterology	2019	Diagnosis and management of patients at risk of gastric adenocarcinoma	Does not address women who use drugs during the perinatal period
NICE/Clinical Knowledge Summary	2019	Diarrhoea - prevention and advice for travellers: Scenario: Diarrhoea - prevention and advice for travellers	Does not address women who use drugs during the perinatal period
NICE	2014	Domestic violence and abuse: multi-agency working	Does not address women who use drugs during the perinatal period
Royal College of Obstetrics and Gynaecology	2018	Epigenetics and Reproductive Medicine	Does not address women who use drugs during the perinatal period
NICE	2013	Fertility problems: assessment and treatment	Does not address women who use drugs during the perinatal period
Faculty of Sexual & Reproductive Healthcare	2019	FSRH Clinical Guideline: Contraceptive Choices for Young People (March 2010, amended May 2019)	Does not address women who use drugs during the perinatal period
NICE	2013	Hepatitis B (chronic) : diagnosis and management	Does not address women who use drugs during the perinatal period
NICE/Clinical Knowledge Summary	2019	Hepatitis C: Who should I test for hepatitis C?	Does not address women who use drugs during the perinatal period
NICE/Clinical Knowledge Summary	2020	How should I assess a person with suspected sepsis?	Does not address women who use drugs during the perinatal period
Royal College of Ophthalmologists	2018	Hydroxychloroquine and Chloroquine Retinopathy Screening	Does not address women who use drugs during the perinatal period
NICE/Clinical Knowledge Summary	2019	Hypercholesterolaemia - familial: How should I assess a person with possible familial hypercholesterolaemia?	Does not address women who use drugs during the perinatal period
Royal College of Nursing	2018	Iron Deficiency and Anaemia in Adults	Does not address women who use drugs during the perinatal period
NICE/Clinical Knowledge Summary	2018	Learning disabilities	Does not address women who use drugs during the perinatal period
NICE/Clinical Knowledge Summary	2018	Learning disabilities: When should I suspect a learning disability?	Does not address women who use drugs during the perinatal period
NICE	2014	Multiple sclerosis in adults: management	Does not address women who use drugs during the perinatal period
NICE	2013	Neuropathic pain in adults: pharmacological management in non-specialist settings	Does not address women who use drugs during the perinatal period
NICE	2014	Obesity: identification, assessment and management	Does not address women who use drugs during the perinatal period
Royal College of Nursing	2018	Older people in care homes: Sex, Sexuality and Intimate Relationships	Does not address women who use drugs during the perinatal period
NICE	2014	Oral health: local authorities and partners	Does not address women who use drugs during the perinatal period
Faculty of Sexual & Reproductive Healthcare	2019	Overweight, Obesity and Contraception	Does not address women who use drugs during the perinatal period
Scottish Intercollegiate Guidelines Network/Healthcare Improvement Scotland	2018	Pharmacological management of migraine	Does not address women who use drugs during the perinatal period
NICE/Clinical Knowledge Summary	2021	Pre-conception - advice and management: Scenario: Pre-conception advice - women with chronic medical conditions	Does not address women who use drugs during the perinatal period
Scottish Intercollegiate Guidelines Network/Healthcare Improvement Scotland	2017	Risk estimation and the prevention of cardiovascular disease	Does not address women who use drugs during the perinatal period
British HIV Association	2019	Routine investigation and monitoring of adult HIV-1-positive individuals (2019 interim update)	Does not address women who use drugs during the perinatal period
Association of Anaesthetists of GB and Ireland	2019	Safe provision of anaesthesia in magnetic resonance units	Does not address women who use drugs during the perinatal period
NICE/Clinical Knowledge Summary	2021	Scenario: Management of acne vulgaris in primary care	Does not address women who use drugs during the perinatal period
NICE/Clinical Knowledge Summary	2021	Scenario: Women of childbearing age with psychosis or schizophrenia	Does not address women who use drugs during the perinatal period
NICE	2013	Smoking: harm reduction	Does not address women who use drugs during the perinatal period
NICE	2017	Spondyloarthritis in over 16s: diagnosis and management	Does not address women who use drugs during the perinatal period
Royal College of Obstetrics and Gynaecology	2018	Surgical Management of Miscarriage and Removal of Persistent Placental or Fetal Remains (Consent Advice No. 10 ? Joint with AEPU)	Does not address women who use drugs during the perinatal period
British Committee for Standards in Haematology	2019	The Prevention of glucocorticoid?induced osteoporosis in patients with immune thrombocytopenia receiving steroids: Good Practice Paper	Does not address women who use drugs during the perinatal period
NICE	2016	Transition between inpatient mental health settings and community or care home settings	Duplicate
NICE	2015	Type 1 diabetes in adults: diagnosis and management	Does not address women who use drugs during the perinatal period
NICE	2015	Type 2 diabetes in adults: management	Does not address women who use drugs during the perinatal period
NICE	2013	Ulcerative colitis: management	Does not address women who use drugs during the perinatal period
NICE	2013	Urinary incontinence in women: management	Does not address women who use drugs during the perinatal period
NICE	2015	Violence and aggression: short-term management in mental health, health and community settings	Does not address women who use drugs during the perinatal period
NICE	2014	Vitamin D: increasing supplement use in at-risk groups	Does not address women who use drugs during the perinatal period
British Association for Psychopharmacology	2019	Withdrawal of, and alternatives to, valproate-containing medicines in girls and women of childbearing potential who have a psychiatric illness	Does not address women who use drugs during the perinatal period
British Committee for Standards in Haematology	2016	Investigation and management of eosinophilia	Duplicate
Association of British Clinical Diabetologists	2017	ABCD position statement on standards of care for management of adults with type 1 diabetes	Does not address women who use drugs during the perinatal period
NICE	2010	Alcohol-use disorders: diagnosis and management of physical complications	Does not address women who use drugs during the perinatal period
NICE	2011	Alcohol-use disorders: diagnosis, assessment and management of harmful drinking and alcohol dependence	Does not address women who use drugs during the perinatal period
NICE	2010	Alcohol-use disorders: prevention	Does not address women who use drugs during the perinatal period
NICE/Clinical Knowledge Summary	2021	Allergic rhinitis: What else might it be?	Does not address women who use drugs during the perinatal period
NICE/Clinical Knowledge Summary	2021	Allergic rhinitis:Scenario: Management	Does not address women who use drugs during the perinatal period
NICE/Clinical Knowledge Summary	2018	Alopecia areata: Scenario: Management of alopecia areata	Does not address women who use drugs during the perinatal period
NICE/Clinical Knowledge Summary	2021	Anal fissure:Scenario: Management of an anal fissure	Does not address women who use drugs during the perinatal period
Royal College of Obstetricians and Gynaecologists	2011	Antepartum Haemorrhage	Does not address women who use drugs during the perinatal period
Scottish Intercollegiate Guidelines Networks/Health Improvement Scotland	2013	Antithrombotics: indications and management	Does not address women who use drugs during the perinatal period
British Association for Sexual Health and HIV	2015	BASHH/BHIVA/SSHA/NAT HIV Partner Notification for Adults: Definitions, Outcomes and Standards	Does not address women who use drugs during the perinatal period
British Association of Dermatologists	2017	Biologic therapy for psoriasis	Does not address women who use drugs during the perinatal period
NICE/Clinical Knowledge Summary	2021	Bipolar disorder: Scenario: Primary care management	Does not address women who use drugs during the perinatal period
NICE/Clinical Knowledge Summary	2021	Bipolar disorder: Scenario: Women of childbearing age	Does not address women who use drugs during the perinatal period
Royal College of Obstetrics and Gynaecology	2015	Blood Transfusions in Obstetrics	Does not address women who use drugs during the perinatal period
Great Ormond Street Hospital	2009	Breast feeding: Guidance for staff assisting the mother	Does not address women who use drugs during the perinatal period
The British Transplantation Society	2016	BSHI/BTS for the detection and characterisation of clinically relevant antibodies in allotransplantation	Does not address women who use drugs during the perinatal period
NICE	2011	Caesarean section	Is not currently in use/most recent version
NICE	2010	Cardiovascular disease prevention	Does not address women who use drugs during the perinatal period
NICE/Clinical Knowledge Summary	2021	Cellulitis - acute: Scenario: Management of acute cellulitis	Does not address women who use drugs during the perinatal period
NICE Clinical Knowledge Summaries	2019	Cerebral palsy:Scenario: Adult with confirmed cerebral palsy	Does not address women who use drugs during the perinatal period
NICE/Clinical Knowledge Summary	2018	Chilblains:Scenario: Management of chilblains	Does not address women who use drugs during the perinatal period
The Children's HIV Association	2011	CHIVA Guidance on Transition for adolescents living with HIV (2011)	Is not currently in use/most recent version
Royal College of Obstetricians and Gynaecologists	2012	Chronic Pelvic Pain, Initial Management	Does not address women who use drugs during the perinatal period
NICE	2011	Common mental health problems: identification and pathways to care	Does not address women who use drugs during the perinatal period
Association of Anaesthetists of GB and Ireland	2017	Consent for anaesthesia	Does not address women who use drugs during the perinatal period
NICE/Clinical Knowledge Summary	2021	Diabetes - type 2:When should I suspect type 2 diabetes in an adult?	Does not address women who use drugs during the perinatal period
British Committee for Standards in Haematology	2013	Diagnosis and management of acquired coagulation factor inhibitor	Does not address women who use drugs during the perinatal period
British Committee for Standards in Haematology	2015	Diagnosis and Management of Aplastic Anaemia	Does not address women who use drugs during the perinatal period
Scottish Intercollegiate Guidelines Network/Healthcare Improvement Scotland	2015	Diagnosis and management of epilepsy in adults	Does not address women who use drugs during the perinatal period
British Committee for Standards in Haematology	2014	Diagnosis of B12 and folate deficiency	Does not address women who use drugs during the perinatal period
Royal College of Nursing	2010	Dyslexia, dyspraxia and dyscalculia: a summary guide for managers	Does not address women who use drugs during the perinatal period
NICE Clinical Knowledge Summaries	2020	Endometriosis: Scenario: Management of endometriosis	Does not address women who use drugs during the perinatal period
Great Ormond Street Hospital	2014	Entonox: Ward administration of	Does not address women who use drugs during the perinatal period
British Association for Psychopharmacology	2014	Evidence-based pharmacological treatment of anxiety disorders, post-traumatic stress disorder and obsessive-compulsive disorder	Does not address women who use drugs during the perinatal period
Royal College of Obstetricians and Gynaecologists	2010	Fetal Awareness: Review of Research and Recommendations for Practice	Does not address women who use drugs during the perinatal period
British Committee for Standards in Haematology	2014	First line management of classical Hodgkin lymphoma	Does not address women who use drugs during the perinatal period
Royal College of Obstetricians and Gynaecologists	2011	Getting a Life: Work?Life Balance in Obstetrics and Gynaecology	Does not address women who use drugs during the perinatal period
Great Ormond Street Hospital	2014	Glomerular filtration rate measurement: Iohexol(TM) method	Does not address women who use drugs during the perinatal period
Great Ormond Street Hospital	2014	Granulocyte transfusions? Directed donation and buffy coats	Does not address women who use drugs during the perinatal period
British Committee for Standards in Haematology	2018	Investigation and management of a raised serum ferritin	Does not address women who use drugs during the perinatal period
British Committee for Standards in Haematology	2015	Investigation and management of nodular lymphocyte predominant Hodgkin lymphoma	Does not address women who use drugs during the perinatal period
Royal College of Obstetricians and Gynaecologists	2011	Investigation and Treatment of Couples Recurrent Miscarriage	Does not address women who use drugs during the perinatal period
British Committee for Standards in Haematology	2013	Laboratory Diagnosis of Functional Iron Deficiency	Does not address women who use drugs during the perinatal period
Scottish Intercollegiate Guidelines Networks/Health Improvement Scotland	2011	Management of adult testicular germ cell tumours	Does not address women who use drugs during the perinatal period
Joint Diabetes Societies for Inpatient Care	2016	Management of adults with diabetes undergoing surgery	Does not address women who use drugs during the perinatal period
Scottish Intercollegiate Guidelines Networks/Health Improvement Scotland	2011	Management of atopic eczema in primary care	Does not address women who use drugs during the perinatal period
Scottish Intercollegiate Guidelines Networks/Health Improvement Scotland	2013	Management of chronic pain	Does not address women who use drugs during the perinatal period
British Committee for Standards in Haematology	2013	Management of cytomegalovirus infection in haemopoietic stem cell transplantation	Does not address women who use drugs during the perinatal period
Scottish Intercollegiate Guidelines Networks/Health Improvement Scotland	2015	Management of hepatitis C	Does not address women who use drugs during the perinatal period
Royal College of Radiologists	2011	Management of Incidental Findings Detected During Research Imaging	Does not address women who use drugs during the perinatal period
British Association for Sexual Health and HIV	2014	Management of molluscum contagiosum	Does not address women who use drugs during the perinatal period
British Thyroid Association	2015	Management of primary hypothyroidism: statement by the British Thyroid Association Executive Committee	Not clinical guidelines/policy document
British Committee for Standards in Haematology	2013	Management of primary resistant and relapsed classical Hodgkin lymphoma	Does not address women who use drugs during the perinatal period
British Association for Sexual Health and HIV	2016	Management of Scabies	Duplicate
Scottish Intercollegiate Guidelines Networks/Health Improvement Scotland	2013	Management of schizophrenia	Does not address women who use drugs during the perinatal period
British Society for Haematology	2018	Management of specific situations in polycythaemia vera and secondary erythrocytosis	Does not address women who use drugs during the perinatal period
British Infection Association	2012	Management of suspected viral encephalitis in adults	Does not address women who use drugs during the perinatal period
British Thyroid Association	2014	Management of Thyroid Cancer	Does not address women who use drugs during the perinatal period
British Association of Endocrine and Thyroid Surgeons	2014	Management of Thyroid Cancer	Duplicate
British Association for Sexual Health and HIV	2014	Management of vulval conditions	Does not address women who use drugs during the perinatal period
British Committee for Standards in Haematology	2014	Measurement of non-coumarin anticoagulants and their effects on tests of Haemostasis	Does not address women who use drugs during the perinatal period
NICE/Clinical Knowledge Summary	2018	Obsessive-compulsive disorder:Scenario: Management of obsessive-compulsive disorder	Does not address women who use drugs during the perinatal period
Association of Anaesthetists of GB and Ireland	2013	Obstetric Anaesthetic Services	Is not currently in use/most recent version
Association of Anaesthetists	2014	Occupational Health and the Anaesthetist	Does not address women who use drugs during the perinatal period
NICE/Clinical Knowledge Summary	2020	Pityriasis versicolor: Scenario: Management	Does not address women who use drugs during the perinatal period
NICE/Clinical Knowledge Summary	2017	Poisoning or overdose: Scenario: Management of poisoning or overdose	Does not address women who use drugs during the perinatal period
NICE Clinical Knowledge Summaries	2021	Pre-conception - advice and management: Scenario: Pre-conception advice for all women	Does not address women who use drugs during the perinatal period
Royal College of Obstetricians and Gynaecologists	2011	Reduced Fetal Movements	Does not address women who use drugs during the perinatal period
Royal College of Obstetricians and Gynaecologists	2011	Reproductive Ageing	Does not address women who use drugs during the perinatal period
NICE	2011	Service user experience in adult mental health: improving the experience of care for people using adult NHS mental health services	Does not address women who use drugs during the perinatal period
NICE	2010	Smoking prevention in schools	Is not currently in use/most recent version
Association of Anaesthetists of GB and Ireland	2020	Staff and Associate Specialist Grade Handbook (Third Edition)	Does not address women who use drugs during the perinatal period
Royal College of Anaesthetists/Royal College of Surgeons	2015	Standards for Conscious Sedation in the Provision of Dental Care	Does not address women who use drugs during the perinatal period
Royal College of Obstetricians and Gynaecologists	2011	The Care of Women Requesting Induced Abortion	Does not address women who use drugs during the perinatal period
Association for Clinical Biochemistry and Laboratory Medicine, British Thyroid Foundation, Royal College of Physicians and the Society for Endocrinology	2015	The Diagnosis and Management of Primary Hypothyroidism	Does not address women who use drugs during the perinatal period
Royal College of Obstetrics and Gynaecology	2015	The Role of Bariatric Surgery in Improving Reproductive Health	Does not address women who use drugs during the perinatal period
British Society of Gastroenterology/Healthcare Infection Society	2018	The use of faecal microbiota transplant as treatment for recurrent or refractory Clostridium difficile infection and other potential indications	Does not address women who use drugs during the perinatal period
British HIV Association	2015	The use of vaccines in HIV-positive adults	Does not address women who use drugs during the perinatal period
British Society for Haematology	2018	The use of viscoelastic haemostatic assays in the management of major bleeding	Does not address women who use drugs during the perinatal period
British HIV Association	2016	Treatment of HIV-1 positive adults with antiretroviral therapy	Does not address women who use drugs during the perinatal period
British HIV Association	2016	Treatment of HIV-1-positive adults with antiretroviral therapy (interim update)	Does not address women who use drugs during the perinatal period
Great Ormond Street Hospital	2014	Umbilical care	Does not address women who use drugs during the perinatal period
Royal College of Psychiatrists	2017	Use of licensed medicines for unlicensed applications in psychiatric practice 2nd edition	Does not address women who use drugs during the perinatal period
British Committee for Standards in Haematology	2014	Waldenstrom's Macroglobulinaemia	Does not address women who use drugs during the perinatal period
British Society of Periodontology	2012	Young Practitioners' Guide to Periodontology	Does not address women who use drugs during the perinatal period
NICE	2007	Alcohol: school-based interventions	Does not address women who use drugs during the perinatal period
NICE	2008	Antenatal care for uncomplicated pregnancies	Is not currently in use/most recent version
NICE	2009	Antisocial personality disorder: prevention and management	Does not address women who use drugs during the perinatal period
Joint Royal Colleges Ambulance Liaison Committee	2007	Assault/Abuse - safeguarding children	Does not address women who use drugs during the perinatal period
Joint Royal Colleges Ambulance Liaison Committee	2007	Assault/Abuse - safeguarding children	Duplicate
British Association of Endocrine and Thyroid Surgeons	2003	BAES Guidelines on Training and Management of Endocrine Disease	Does not address women who use drugs during the perinatal period
British Association of Dermatologists	2009	British Association of Dermatologists’ guidelines for biologic interventions for psoriasis 2009	Does not address women who use drugs during the perinatal period
NICE	2009	Child maltreatment: when to suspect maltreatment in under 16s	Does not address women who use drugs during the perinatal period
Royal College of Pathologists	2011	Consent and confidentiality in genetic practice: Guidance on genetic testing and sharing genetic information	Is not currently in use/most recent version
Association of Anaesthetists of GB and Ireland	2006	Consent for anaesthesia 2 revised edition 2006	Not in use in the UK
NICE	2009	Depression in adults: recognition and management	Does not address women who use drugs during the perinatal period
British Committee for Standards in Haematology	2010	Diagnosis and management of Acute Myeloid Leukemia in adults	Does not address women who use drugs during the perinatal period
British Committee for Standards in Haematology	2012	Diagnosis and management of myelofibrosis	Does not address women who use drugs during the perinatal period
British Committee for Standards in Haematology	2012	Diagnosis and management of thrombocytopenic purpura and other thrombotic microangiopathies	Does not address women who use drugs during the perinatal period
British Committee for Standards in Haematology	2010	Diagnosis of post-transplant lymphoproliferative disorders	Does not address women who use drugs during the perinatal period
NICE	2007	Drug misuse in over 16s: opioid detoxification	Does not address women who use drugs during the perinatal period
NICE	2007	Drug misuse in over 16s: psychosocial interventions	Does not address women who use drugs during the perinatal period
Joint Royal Colleges Ambulance Liaison Committee	2007	Drugs - Morphine Sulphate Oral Solution	Does not address women who use drugs during the perinatal period
Joint Royal Colleges Ambulance Liaison Committee	2007	Drugs - Morphine Sulphate Oral Solution	Duplicate
Joint Royal Colleges Ambulance Liaison Committee	2007	Ethical Issues - consent	Does not address women who use drugs during the perinatal period
NICE	2008	Familial hypercholesterolaemia: identification and management	Does not address women who use drugs during the perinatal period
The Children's HIV Association	2009	Guidance for the HIV testing of children with HIV-positive parents	Does not address women who use drugs during the perinatal period
British Association of Plastic Reconstructive and Aesthetic Surgeons	2007	Guidelines for commissioners of plastic surgery services	Does not address women who use drugs during the perinatal period
British Association of Dermatologists	2007	Guidelines for evaluation and management of urticaria in adults and children	Does not address women who use drugs during the perinatal period
British Association of Dermatologists	2001	Guidelines for management of cutaneous warts	Does not address women who use drugs during the perinatal period
British Association of Dermatologists	2003	Guidelines for the management of pemphigus vulgaris	Does not address women who use drugs during the perinatal period
British Association of Dermatologists	2003	Guidelines for treatment of onychomycosis	Does not address women who use drugs during the perinatal period
NICE	2009	Immunisations: reducing differences in uptake in under 19s	Does not address women who use drugs during the perinatal period
NICE	2002	Improving Outcomes in Breast Cancer	Does not address women who use drugs during the perinatal period
NICE	2005	Improving outcomes in children and young people with cancer	Does not address women who use drugs during the perinatal period
British Committee for Standards in Haematology	2012	Investigation and management of mantle cell lymphoma	Does not address women who use drugs during the perinatal period
British Committee for Standards in Haematology	2011	Laboratory investigation of heritable disorders of platelet function	Does not address women who use drugs during the perinatal period
British Association of Endocrine and Thyroid Surgeons	2007	Management of Thyroid Cancer	Does not address women who use drugs during the perinatal period
NICE	2008	Maternal and child nutrition	Does not address women who use drugs during the perinatal period
Joint Royal Colleges Ambulance Liaison Committee	2007	Medical Emergencies - abdominal pain	Does not address women who use drugs during the perinatal period
Joint Royal Colleges Ambulance Liaison Committee	2007	Medical Emergencies - abdominal pain	Duplicate
Joint Royal Colleges Ambulance Liaison Committee	2007	Obstetrics/Gynaecology - haemorrhage during pregnancy-miscarriage/ectopic pregnancy	Does not address women who use drugs during the perinatal period
Joint Royal Colleges Ambulance Liaison Committee	2006	Obstetrics/Gynaecology - haemorrhage during pregnancy-miscarriage/ectopic pregnancy	Duplicate
British Committee for Standards in Haematology	2011	Oral anticoagulation with warfarin - 4th edition	Does not address women who use drugs during the perinatal period
Joint Royal Colleges Ambulance Liaison Committee	2006	Overdose and poisoning in children	Does not address women who use drugs during the perinatal period
Joint Royal Colleges Ambulance Liaison Committee	2006	Paediatric - overdose and poisoning in children	Duplicate
British Association of Endocrine and Thyroid Surgeons	2005	Paediatric Endocrine Tumour Guidelines	Does not address women who use drugs during the perinatal period
The Green Book	2009	Poliomyelitis	Does not address women who use drugs during the perinatal period
NICE	2006	Postnatal care up to 8 weeks after birth	Is not currently in use/most recent version
Association of Anaesthetists of GB and Ireland	2002	Provision of anaesthetic services in magnetic resonance units	Is not currently in use/most recent version
British Association of Endocrine and Thyroid Surgeons	2009	Revised American Thyroid Association Guidelines for DTC and Thyroid Nodule	Does not address women who use drugs during the perinatal period
British Association for Sexual Health and HIV	2006	Sexually Transmitted Infections: UK National Screening and Testing Guidelines	Does not address women who use drugs during the perinatal period
NICE	2008	Smoking: preventing uptake in children and young people	Is not currently in use/most recent version
Joint Royal Colleges Ambulance Liaison Committee	2007	Specific Treatment Options - convulsions in adults	Does not address women who use drugs during the perinatal period
Joint Royal Colleges Ambulance Liaison Committee	2007	Specific Treatment Options - convulsions in adults	Duplicate
British Association for Sexual Health and HIV	2002	Standards for comprehensive sexual health services for young people under 25 years	Not clinical guidelines/policy document
Royal College of Nursing	2009	Submission to the Prime Minister's Commission on Nursing and Midwifery	Not clinical guidelines/policy document
British Committee for Standards in Haematology	2010	Testing for Heritable Thrombophilia	Does not address women who use drugs during the perinatal period
Royal College of Anaesthetists	2006	The acutely or critically sick or injured child in the district general hospital	Does not address women who use drugs during the perinatal period
Royal College of General Practitioners	2009	The management of patients with physical and psychological problems in primary care - a practical guide	Does not address women who use drugs during the perinatal period
British Association for Sexual Health and HIV	2006	UK Guideline for the use of post-exposure prophylaxis for HIV following sexual exposure	Does not address women who use drugs during the perinatal period
British Association for Sexual Health and HIV	2007	UK guidelines for the management of sexual and reproductive health of people living with HIV	Does not address women who use drugs during the perinatal period
NICE	2009	Workplace health: long-term sickness absence and incapacity to work	Is not currently in use/most recent version
Royal College of Obstetricians and Gynaecologists	2013	Investigation and Management Small-for-Gestational-Age Fetus	Duplicate
NICE	2014	Antenatal and postnatal mental health: clinical management and service guidance	Duplicate
British Association for Psychopharmacology	2017	British Association for Psychopharmacology consensus guidance on the use of psychotropic medication preconception, in pregnancy and postpartum	Duplicate
British Association for Psychopharmacology	2012	Evidence based guidelines for the pharmacological management of substance abuse, harmful use, addiction and comorbidity	Duplicate
Scottish Intercollegiate Guidelines Network/Healthcare Improvement Scotland	2012	Management of perinatal mood disorders	Duplicate

## Sheet: Excluded at Full text 
Author / Organisation (year)	Title of Document	REASON FOR EXCLUSION
NHS Forth Valley (n.d)	A thriving Forth Valley: NHS Forth Valley Health Improvement Strategy 2017-2021	Does not address women who use drugs during the perinatal period
Aberdeen City Alcohol and Drugs Partnership (2019)	Aberdeen City Alcohol and Drugs Partnership Delivery framework 2019-2022	Does not address women who use drugs during the perinatal period
Health and Social Care Board and Public Health Agency (2013)	Alcohol and Drug Commissioning Framework for Northern Ireland 2013-16	Is not the most recent version / in use currently
Area Child Protection Committee (2005, updated 2021)	Area Child Protection Committees: Regional policy and procedures	Is not the most recent version / in use currently
South Gloucestershire Council (2013)	Benzodiazepine Guidance	Is not the most recent version / in use currently
British HIV Association	BHIVA guidelines for the management of HIV in pregnancy and postpartum 2018 (2020 third interim update)	Does not address women who use drugs during the perinatal period
Devon Partnership NHS Trust (2020)	Clinical management of substance misuse	Does not address women who use drugs during the perinatal period
NHS Lothian (2018, reviewed 2020)	Community pharmacy guidance for the provision of substance misuse services	Does not address women who use drugs during the perinatal period
NICE (2007, reviewed 2019)	Drug misuse in over 16s: opioid detoxification	Does not address women who use drugs during the perinatal period
NICE (2007)	Drug misuse Psychosocial management of drug misuse	Is not the most recent version / in use currently
NICE (2012, updated 2015)	Drug use disorders in adults	Does not address women who use drugs during the perinatal period
Dumfries and Galloway Council 2020	Dumfries and Galloway Childrens Services Plan 2020-23	Does not address women who use drugs during the perinatal period
East Aryshire Council (2020)	East Ayrshire children & young people's services plan 2020:2023	Does not address women who use drugs during the perinatal period
East Lothian Council (2020)	East Lothian Children's Plan	Does not address women who use drugs during the perinatal period
HM Government (2021)	From harm to hope: a 10-year drugs plan to cut crime and save lives	Does not address women who use drugs during the perinatal period
Guidelines and Audit Information Network (2018)	Guideline for admission to midwife-led units in Northern Ireland & Northern Ireland normal labour and birth care pathway	Does not address women who use drugs during the perinatal period
NHS Lothian (2009)	Guidelines for dispensing and supervised self-administation of Methadone by community pharmacists	Is not the most recent version / in use currently
Herefordshire Safeguarding Children Board (2010)	Guidelines for multi-agency assessment and interventions for pregnant women and their babies in relation to substance misuse.	Is not the most recent version / in use currently
Department of Health (2009)	Healthy Child Programme: Pregnancy and the first five years of life	Does not address women who use drugs during the perinatal period
NHS Lothian (2021)	Infant feeding policy	Does not address women who use drugs during the perinatal period
Belfast Health and Social Care Trust (2012)	Infant Mental Health Strategy for Belfast Trust Area: 2020-2025	Does not address women who use drugs during the perinatal period
Public Health England (2021)	Injectable Opioid Treatment: Clinical and operational elements	Does not address women who use drugs during the perinatal period
NHS (2018)	Inpatient Alcohol Withdrawal prescribing guidelines	Does not address women who use drugs during the perinatal period
Borders (n.d, valid until 2023)	Integrated Children and Young People's Plan 2021 - 2023	Does not address women who use drugs during the perinatal period
All Together Sunderland! Pollock, J. Cummings, N. (2020)	Joint Strategic Needs Assessment Substance Misuse	Is not clinical guidelines/policy document
Department of Health, Social Services, and Public Safety (2012)	Making Life Better: A whole strategic framework for public health (2013-2023)	Does not address women who use drugs during the perinatal period
Western Health and Social Care Trust (2014)	Management and Treatment Guidelines For Acute Alcohol Withdrawal Policy	Is about addictions other than drugs
Scottish Intercollegiate Guideline Network (2012)	Management of perinatal mood disorders	Does not address women who use drugs during the perinatal period
NICE (2007, reviewed 2016)	Methadone and buprenorphine for the management of opioid dependence	Does not address women who use drugs during the perinatal period
Public Health England (2021)	Misuse of illicit drugs and medicine: Applying all our health	Does not address women who use drugs during the perinatal period
Health and Social Care (2015)	Northern Ireland's Regional Maternity Hand Held Record	Does not address women who use drugs during the perinatal period
NSPCC (2021)	Parental Substance Misuse	Does not address women who use drugs during the perinatal period
Scottish Government (2019)	Perinatal mental health services: needs assessment and recommendations	Is not clinical guidelines/policy document
Greenwich Safeguarding Children Partnership (n.d)	Practice guidance for working with children living in families affected by domestic violence, parental mental ill health and substance misuse	Does not address women who use drugs during the perinatal period
National Collaborating Centre for Women’s and Children’s Health (2010)	Pregnant women with complex social factors: a model for service provision	Is not the most recent version / in use currently
Barnardo's (2019)	Safeguarding & Protecting Children Policy and Procedure (Children’s Services)	Does not address women who use drugs during the perinatal period
St John's Ambulance (2019)	Safeguarding Policies and Procedures	Does not address women who use drugs during the perinatal period
NICE (2021)	Scenario: Preconception advice for all women	Does not address women who use drugs during the perinatal period
Scottish Borders Community Planning Partnership (2021)	Scottish borders Integrated Children & Young People's plan 2021 - 2023	Does not address women who use drugs during the perinatal period
Royal College of Obstetricians and Gynaecologists (2013, updated 2014)	The Investigation and Management of the Small–for–Gestational–Age Fetus	Does not address women who use drugs during the perinatal period
Ambulance Service Association (2006)	UK Ambulance Service Clinical Practice Guidelines (2006)	Does not address women who use drugs during the perinatal period
Scottish Government (2021)	Women's Health Plan: A plan for 2021-2024	Does not address women who use drugs during the perinatal period
Local Government Association (2018)	Working together: Helping to support and transform the lives of people affected by drug and alcohol problems	Is not clinical guidelines/policy document
Aberdeen City Child Protection Committee (2017)	Getting Our Priorities Right: Multi-agency practice guidance	Does not address women who use drugs during the perinatal period
UK Government (2021)	From Harm to Hope: A 10 year Drugs Plan to Cut Crime and Save Lives.	Does not address women who use drugs during the perinatal period
Safeguarding Board for Northern Ireland (2017)	Safeguarding Board for Northern Ireland Procedures Manual	Does not address women who use drugs during the perinatal period
Department of Health (2017)	Co-operating to Safeguard Children and Young People in Northern Ireland	Does not address women who use drugs during the perinatal period
NICE (2007, updated 2020)	Drug misuse in over 16s: psychosocial interventions	Does not address women who use drugs during the perinatal period
National Maternity Review (2016)	Better Births Improving Outcomes of Maternity Services in England: A five year forward view for maternity care	Is not clinical guidelines/policy document
Public Health England (2021)	No child left behind: A public health informed approach to improving outcomes for vulnerable children	Does not address women who use drugs during the perinatal period
NHs England (2021)	Personalised care and support planning guidance: Guidance for local maternity systems	Does not address women who use drugs during the perinatal period
NHS Improvement (2017)	Reducing harm leading to avoidable admission of full-term babies into neonatal units: Findings and resources for improvement	Does not address women who use drugs during the perinatal period
NHS Wales (2020)	All Wales Health Visiting Service: Best Practice Guidance for Management of No Access Visits, Was Not Brought and Families who Decline the Health Visiting Service.	Does not address women who use drugs during the perinatal period
NHS Wales (2018)	Welsh Government policies for feeding in the first year of life - adoption of SACN recommendations	Does not address women who use drugs during the perinatal period
Welsh Government (2019)	Maternity care in wales: A five year vision for the future (2019-2024)	Does not address women who use drugs during the perinatal period
Scottish Intercollegiate Guidelines Network/Healthcare Improvement Scotland/NHS Scotland (2019)	Children and young people exposed prenatally to alcohol	Is about addictions other than drugs
