# Supplementary material for: Scoping review: mapping clinical guidelines and policy documents that address the needs of women who are dependent on drugs during the perinatal period
Source: BMC Pregnancy Childbirth. 2024 Jan 25;24:84. doi: 10.1186/s12884-023-06172-6 (PMC10809451; doi:10.1186/s12884-023-06172-6)
Supplement: Supplementary file 4 — Additional file 4: Supplementary Table 4. Intended users. [file 12884_2023_6172_MOESM4_ESM.xlsx]

## Sheet: Sheet1
Author (Year)	Document Title	User (e.g., midwives)	Maternity Staff (Obs&Gynae & Midwives)	Healthcare professionals (Gen doctors, nurses etc.)	All agencies working with pregnant women	All agencies working with children and families	Drug Services	Prescribing practitioners / pharmacists	Prison staff	Commissioners / service providers	Pregnant women who use drugs
Greater Glasgow and Clyde NHS (2016)	[CG] Use of alcohol and other drugs in pregnancy: guideline for management flowchart	Medical (Obs & Gynae, midwives, nurses)	✔️
Greater Glasgow and Clyde NHS (2016)	[CG] Use of benzodiazepines in pregnancy. Guidelines for obstetric management	Medical (Obs & Gynae, midwives, nurses)	✔️
Greater Glasgow and Clyde NHS (2016)	[CG] Use of Opiates in pregnancy. Guidelines for obstetric management	Medical (Doctor's prescribing guidance)		✔️				✔️
BASW - Hulmes, A. and Galvani, S. (2019)	A child's first 1000 days: the impact of alcohol and other drugs	Social Workers				✔️
Blackpool Better Start. Centre for Early Child Development (2021)	A good practice guide to support the implementation of trauma informed care in the perinatal period	All healthcare staff working with perinatal women	✔️	✔️							✔️
Department of Health, Social Services and Public Safety NI (2012)	A Strategy for Maternity Care in Northern Ireland 2012-2018	Maternity care providers - Nursing , Midwifery & Allied health services.	✔️
University Hospitals Birmingham NHS Foundation Trust (2019)	Abstinence Syndrome	Medical (Neonatal medical, midwifery and nursing staff and staff on postnatal wards)	✔️
NHS Orkney & Orkney Island Council (2020)	Additional Support Pathway for women with vulnerabilities	Midwives	✔️
NICE (2014; 2020)	Antenatal and Postnatal mental health: clinical management and service guidance	Healthcare professionals, Commissioners, Social services, Voluntary and private sectors	✔️	✔️	✔️	✔️				✔️	✔️
NICE (2021)	Antenatal Care	Healthcare Professionals, Commissioners and providers of maternity care	✔️	✔️						✔️	✔️
Royal College of Obstetricians and Gynaecologists (2012)	Bacterial Sepsis Following Pregnancy. Green–top Guideline No. 64b, August 2012	Medical (Doctors, clinicians and healthcare professionals working with pregnant women)	✔️	✔️
Lingford-Hughes, Welch, Peters and Nutt (2012)	BAP updated guidelines: evidence-based guidelines for the pharmacological management of substance abuse, harmful use, addiction and comorbidity: recommendations from BAP	Pharmacists						✔️			✔️
Bristol, North Somerset and South Gloucestershire Clinical Commissioning Group (2021)	Benzodiazepines and Z-drugs as Hypnotics and Anxiolytics	Medical (clinicians and local practitioners)	✔️	✔️
Public Health England (2017)	Better care for people with co-occurring mental health and alcohol/drug use conditions	Commissioners and service providers of mental health and drug treatment services.					✔️			✔️
Care Quality Commission (2018, reviewed 2019)	Brief guide: Substance misuse services – People in vulnerable circumstances	All health and social care providers, practitioners, and service inspectors.		✔️		✔️				✔️
British Association for Psychopharmacology (2017)	British Association for Psychopharmacology consensus guidance on the use of psychotropic medication preconception, in pregnancy and postpartum 2017	Healthcare professionals (e.g. neurologists, psychiatrists)		✔️
Change, Grow, Live (2019)	Change, Grow, Live (CGL) Procedure: Substance Misuse in Pregnancy	Healthcare professionals who work with PWWUD (CGL permanent and temporary staff, volunteers and sub-contracted agencies involved in delivering or supporting services offered by the organisation)		✔️	✔️		✔️
Aberdeen Alcohol & Drugs Partnership (2019)	Chapter-3.2-Births-Affected-by-Drugs- (Health improvement plan)	Community Planning Aberdeen Partnership members & Aberdeen Drug & Alcohol Partnership members ( Local statutory & non-statutory service providers)				✔️	✔️			✔️
NICE (2017)	Child abuse and neglect NICE Guideline (2017)	All practitioners who come into contact with children & young people, including commissioners, managers and risk assessment practitioners.				✔️				✔️
Outer Hebrides Drug and Alcohol Partnership and Outer Hebrides Child Protection Committee (2018)	Children affected by parental drug or alcohol related problems GIRFEC oriented inter-agency guidelines	Any agency or professional working with children				✔️
HIPS Safeguarding Children Partnership (2022)	Children living in households where there is substance misuse	All staff and agencies working with children, and families; all local authorities, clinical commissioning groups, police and all other organisations and agencies.				✔️				✔️
Hull Safeguarding Children Partnership (2022)	Children of parents or carers who misuse substances	Community Services / Members associated with Hull Safeguarding Children's Partnership				✔️
Regional Child Protection Procedures for West Midlands (2022)	Children of parents who misuse substances	Any agency or professional working with women who use drugs, parents and or children	✔️		✔️	✔️	✔️
South Lanarkshire Partnership (2021)	Children's Service Plan: 2021-2023	Partnership members - Medical/Local NHS/Community/Police + Fire etc		✔️		✔️				✔️
HM Prison Service (2000)	Clinical services for substance users	Staff working in prison							✔️
NICE (2016)	Coexisting severe mental illness and substance misuse: community health and social care services	Community and mental health service commissioners and providers/Primary care providers/Staff in the criminal justice system					✔️		✔️	✔️	✔️
Derbyshire Safeguarding Children Board (2020)	Derby and Derbyshire Multi Agency Protocol for Pre-Birth Assessments and Interventions	Any agency or professional working with pregnant women and their families.			✔️	✔️
The Royal College of Psychiatrists and the Faculty of Forensic and Legal Medicine (2020)	Detainees with substance use disorders in police custody: Guidelines for clinical management	Healthcare professionals working in the field of forensic and legal medicine		✔️
Department of Health -Clinical Guidelines on Drug Misuse and Dependence Update 2017 Independent Expert Working Group (2017)	Drug misuse and dependence UK guidelines on clinical management	Healthcare professionals, Providers and commissioners of treatment for people who misuse or are dependent on drugs		✔️			✔️			✔️	✔️
Doncaster and Bassettlaw Teaching Hospitals NHS Foundation Trust (2017)	Drug Misuse Management in the Acute Hospital Setting - guidelines	Medical/Nursing staff		✔️
National Collaborating Centre for Mental Health (2019)	Drug misuse: Opioid detoxification The NICE Guideline	Clinicians and service commissioners.		✔️						✔️
NHS (2021)	Equity and equality Guidance for local maternity systems	Maternity care service providers and practitioners	✔️
NHS Lothian (2021)	Expressed breast milk: Information for carers of vulnerable babies	Carers of vulnerable babies	✔️			✔️
Scottish Government (2021)	Families Affected by Drug and Alcohol Use in Scotland: A Framework for Holistic Whole Family Approaches and Family Inclusive Practice	Commissioners/Service delivery agencies /partnerships which have a collective leadership role in relation to alcohol and drug related harms.					✔️			✔️
North Lanarkshire CPC & South Lanarkshire CPC & Lanarkshire ADP (2015)	Getting it Right for Children and Families Affected by Parental Alcohol and Drug Use in Lanarkshire	All practitioners working with children and families affected by problematic parental drug / alcohol use.				✔️	✔️
(ELBEG-PP 2013) Whittaker, A., Templeton, L., Mitchell, F., Hill, L. & Neilson, A. (2013)	Getting it right for children and families affected by parental problem alcohol and drug use: Guidelines for agencies in Edinburgh and the Lothians .	Medical/Community/Service delivery - agencies who may work with families where this is drug misuse		✔️		✔️	✔️			✔️
Scottish Government (2013)	Getting Our Priorities Right (GOPR)	All practitioners working with children and families affected by problematic parental drug / alcohol use.		✔️		✔️	✔️			✔️
Forth Valley Drug Partnership and Child Protection Committee (2019)	Getting Our Priorities Right for Children and Families affected by Parental Alcohol and Drug Use: Guidance from the Forth Valley Alcohol and Drug Partnerships and Child Protection Committees	Medical/Community/Service delivery - agencies who may work with families where this is drug misuse		✔️		✔️	✔️			✔️
East Ayrshire Child Protection Meeting (2014)	Good Practice - Working with Pregnant Women with Parental Substance Misuse	Child Protection committee members and practitioners working with women who are referred on vulnerable preganancy care pathway	✔️		✔️	✔️
Department of Health, Social Services, and Public Safety (2020)	Guidance for Alcohol and Drug services in Northern Ireland to best deliver treatment and care during the COVID-19 pandemic	Practioners working in alcohol and drug services		✔️			✔️
NHS Grampian (2019)	Guidance for the use of buprenorphine products for the treatment of opioid dependence in NHS Grampian	Practitioners involved in prescribing buprenorphine						✔️
Barnsley Safeguarding Children Partnership (2022)	Guidelines for Multi-Agency Assessment of Pregnant Women and their Babies in Cases where there is Substance Misuse	All practitioners working to safeguard children (inc. police, healthcare practitioners, local authority and third sector)		✔️		✔️				✔️
Leeds City Council (2010)	Guidelines for the assessment of parental substance misuse	Social care workers				✔️
St Mungo's (2017)	Homeless Pregnancy Toolkit	Staff working with homeless pregnant women	✔️		✔️		✔️			✔️
NHS (2017)	Implementing Better Births a Resource Pack for Local Maternity Systems	Maternity Services	✔️
Glasgow Child Protection Committee (2008)	Inter-Agency procedural guidance for vulnerable women during pregnancy	Any agency or proffessional working with vulnerable pregnant women and their families.	✔️		✔️	✔️
NICE (2014; 2017)	Intrapartum care for healthy women and babies	Healthcare Professionals, Commissioners and providers of maternity care	✔️	✔️						✔️	✔️
NICE (2019)	Intrapartum care for women with existing medical conditions or obstetric complications and their babies (2019)	Obstetricians, midwives, anaesthetists and other healthcare professionals caring for women in labour; Providers and commissioners of maternity services; Pregnant women, their families and carers	✔️	✔️	✔️	✔️					✔️
Wilson, C., Boxhall, C. and Kelleher, M. (2019)	Lambeth Drug and Alcohol Service Guidelines for the management of substance misuse in the perinatal period	Maternity and addiction service providers	✔️				✔️
Royal College of Obstetrics and Gynaecology (2010; 2017)	Late Intrauterine Foetal Death and Stillbirth	Obstetricians and midwives	✔️								✔️
NICE (2021)	Looked-after children and young people (2021)	All social, health and education practitioners looking after children including commissioners, managers and policymakers		✔️		✔️				✔️	✔️
University Hospitals Birmingham NHS Foundation Trust (2020)	Management of substance misuse in pregnancy	All staff working within maternity (Obstetrics, Midwifery, Anaesthetics, Neonatologists)	✔️
University Hospitals Plymouth (2019)	Management of substance use during pregnancy and the postnatal period	Healthcare practitioners	✔️	✔️
Royal College of Obstetricians and Gynaecologists (2011)	Management of Women with Mental Health Issues during Pregnancy and the Postnatal Period (2011)	Obstetricians and midwives	✔️
NHS York Teaching Hospital (2019)	Maternity Services Guideline: Antenatal appointments guideline	Maternity health care professionals	✔️
Evelina London and NHS Guy's and St Thomas' NHS Foundation Trust (2021)	Maternity substance misuse in pregnancy guideline	Obstetricians and midwives	✔️
Wolverhampton Safeguarding Children Board (2013)	Multi-Agency Guidance Hidden Harm – Parental Substance Misuse and the effects on children	Practitioners working with children or families where parental substance misuse is an issue.				✔️	✔️
Scottish Government (2021)	National Guidance for Child Protection in Scotland 2021	All staff working with children and families				✔️
Highland Council & NHS Highland (2020)	North Highland Vulnerable Pregnancy Pathway Taking a trauma informed approach in understanding and responding to vulnerability in pregnancy	All staff in agencies working with vulnerable pregnant women.			✔️
Staffordshire, Shropshire & Black Country Newborn and Maternity Network and Southern West Midlands Maternity and Newborn Network (2017)	Obstetric Guidelines 2017-19	All staff in obstetric management	✔️
NICE (2022)	Opioid dependence: Scenario: Managing special circumstances	Clinicians prescribing treatment for opiod dependency.						✔️
Orkney Health and Care (2021)	Orkney Alcohol and Drugs Partnership Strategy 2021-31	All practitioners working with children and families affected by problematic parental drug / alcohol use.				✔️	✔️
Outer Hebrides Community Planning Partnership (2020)	Outer Hebrides integrated children's services plan	All practitioners working with children, young people and families				✔️
The Royal College of Midwives (2020)	Parental Emotional Wellbeing and Infant Development.	Midwives	✔️
Milton Keynes Inter-Agency Safeguarding Children Procedures (2022)	Parental Substance Misuse	Social care workers				✔️
Public Health England (2021)	Parents with alcohol and drug problems: adult treatment and children and family services.	Directors of public health and commissioners and providers of adult alcohol and drug treatment and children and family services.								✔️
Scottish Government (2020)	Perinatal & Infant Mental Health Programme Board 2020-2021 Delivery Plan	All practitioners working in perinatal and infant mental health			✔️	✔️
Sussex Partnership NHS Foundation Trust (2018)	Perinatal Mental Health: Prescribing Guidance for trust prescribers and GPs.	G.P's and other prescribing practitioners		✔️				✔️
NICE (2021)	Postnatal Care	Healthcare Professionals, Commissioners and providers of maternity care	✔️	✔️	✔️					✔️	✔️
Dumfries and Galloway - – Strategic Pre-Birth Planning Group (2019)	Pre-Birth Assessment Protocol for Vulnerable Pregnancies	All agencies / practitioners providing care to pregnant women and their families.			✔️
NICE (2010; 2018)	Pregnancy and complex social factors: a model for service provision for pregnant women with complex social factors	Healthcare Professionals, Commissioners and providers of maternity care	✔️	✔️	✔️					✔️
NHS Lothian (2011)	Pregnancy and problem substance use	G.P's		✔️
NHS Lothian Quality Prescribing Group Substance Misuse Directorate (2016)	Pregnancy Guidance	Substance misuse staff					✔️
Ministry of Justice and HM Prison and Probation Service (2021)	Pregnancy, Mother and Baby Units (MBUs), and Maternal Separation from Children up to the Age of Two in Women’s Prisons	Prison staff							✔️
Camden and Islington NHS Foundation Trust (2019)	Prescribing Guidance for Substance misuse services.	Healthcare practitioners working in substance misuse prescribing		✔️				✔️
Department of Health, Social Services, and Public Safety (2020)	Preventing Harm, Empowering Recovery A Strategic Framework to Tackle the Harm from Substance Use (2021-31)	Policy makers, service commissioners, service providers, practitioners, the public.		✔️			✔️			✔️	✔️
Royal College of Obstetricians and Gynaecologists (2015)	Reducing the Risk of Venous Thromboembolism during Pregnancy and the Puerperium (2015)	Obstetricians and midwives	✔️
Scottish Government (2018)	Rights, Respect and Recovery Scotland’s strategy to improve health by preventing and reducing alcohol and drug use, harm and related deaths.	Policy makers, service commissioners, statutory and non-statutory service providers and practitioners, people who use drugs and their families.				✔️	✔️			✔️
Public Health England (2018)	Safeguarding and promoting the welfare of children affected by parental alcohol and drug use: a guide for local authorities	Local authorities (commissioners) and substance misuse services					✔️			✔️
Rotherham Safeguarding Children Partnership (2015)	Safeguarding Children of Drug Misusing Parents.	All practitioners working with children and families affected by problematic parental drug / alcohol use.				✔️	✔️
Cumbria, Northumberland Tyne and Wear NHS Foundation Trust (2019)	Safeguarding Children Practice Guidance Note Addiction Services - Pregnancy Pathway and Guidance – V02.	Substance misuse staff					✔️
South Gloucestershire Safeguarding Children Board (2015)	Safeguarding Guidance for Substance Misuse	Social care teams and substance misuse providers				✔️	✔️
Rotherham Safeguarding Children Partnership (2016)	Safeguarding Unborn and Newborn Babies	All staff working with children and families				✔️
NHS England (2019)	Saving Babies Lives Care Bundle v.2	Service providers, commissioners and healthcare professionals		✔️			✔️			✔️
Shetland Child Protection Committee (2017)	Shetland Integrated Children's Services Plan	All staff working with children and families				✔️
Southwark Safeguarding Children Partnership (2020)	Southwark Joint Service Protocol to meet the needs of children and unborn children whose parents or carers have substance misuse problems	All staff working with children and families				✔️
NHS Greater Glasgow & Clyde Alcohol and Drug Recovery Services Pharmacy Team (2019)	Standards for Drug & Alcohol Services in Community Pharmacies	Drug services & Community pharmacists					✔️	✔️
North Yorkshire Safeguarding Children Partnership (2019)	Substance Misuse in Parents	All staff working with children and families				✔️
NHS Lothian - Anne Whittaker (2003)	Substance Misuse in Pregnancy	Professional and service providers working with women who use substances in pregnancy	✔️				✔️
Hull Safeguarding Children's Partnership (2022)	Substance Misuse in Pregnancy	All professionals working with parents expecting a child who misuse substances.				✔️	✔️
University of Leicester Hospital Trust (2019)	Substance Misuse in Pregnancy – Guidance for the care of pregnant drug /alcohol users and their babies.	Medical/Nursing staff		✔️
Heart Of England NHS Trust (2016)	Substance Misuse in Pregnancy (V.4)	All staff working within maternity (Obstetrics, Midwifery, Anaesthetics, Neonatologists)	✔️								✔️
Walsall Healthcare NHS (2017)	Substance misuse in pregnancy and subsequent care of the newborn	Medical/Nursing staff		✔️
Royal Cornwall Hospitals NHS Trust (2020)	Substance Misuse in Pregnancy, Labour and Post Delivery Clinical Guideline	All healthcare practitioners supporting pregnant women who use substances	✔️	✔️
Frimley Health NHS Foundation Trust (2021)	Substance Misuse in Pregnancy: multidisciplinary guidelines for Frimley Health NHS Foundation Trust	Medical/nursing staff		✔️
Welsh Government (2011)	Substance Misuse Treatment Framework (SMTF) Guidance for Evidence Based Community Prescribing in the Treatment of Substance Misuse	Professional prescribing drug treatment medications						✔️
Birmingham Women and Children's NHS Foundation Trust (2021)	Substance Misuse: Management of Pregnant Women	Maternity/Neonatal staff	✔️
Public Health England (2013)	Supporting information for developing local joint protocols between drug and alcohol partnerships and children and family services	Service commsioners, providers and practitioners in drug and alcohol services, and children and families services.				✔️	✔️			✔️
Tayside Multi-agency Partnership (2021)	Tayside Multi-Agency Practitioner’s Guidance: Concern for Unborn Babies	Practitioners and service providers working with children				✔️				✔️
NHS Ayrshire & Arran (2019)	The Management of High Risk Pregnancies	All staff working within agencies who are members of all three Child Protection Committees in Ayrshire				✔️				✔️	✔️
National Collaborating Centre for Mental Health (2018)	The perinatal mental health care pathway; Full implementation guidance	Mental health and social care providers		✔️		✔️
Norfolk & Waveney NHS Trust (2021)	Trust Guideline for the Care of Vulnerable Women in Pregnancy	Maternity services	✔️		✔️
Hull Safeguarding Children's Partnership (2022)	Unborn Procedures and Guidance (Pre Birth Pathway)	All staff working with children and families				✔️
Scottish Government (2015)	Universal Health Visiting Pathway in Scotland: Pre-birth to Pre-school	Health visitors		✔️
East Ayrshire Child Protection Committee (2017)	Vulnerable Pregnancy Procedure	Healthcare professionals, especially those working with pregnant women and their babies		✔️	✔️
West Yorkshire Consortium Inter Agency Safeguarding and Child Protection Procedures (2022)	West Yorkshire Consortium Inter Agency Safeguarding and Child Protection Procedure 1.4.15 Children of Drug Misusing Parents	All staff working with children and families				✔️
Highland Council & NHS Highland (2019)	Women, Pregnancy and Substance Use: Good Practice Guidelines	Maternity services/Health and social care services	✔️	✔️		✔️
UK Government (2018)	Working Together to Safeguard Children A guide to inter-agency working to safeguard and promote the welfare of children	All staff and agencies working with children, and families; all local authorities, clinical commissioning groups, police and all other organisations and agencies.				✔️				✔️
Derbyshire Safeguarding Children Board (2022)	Working with parents who are misusing substances	All staff working with children and families				✔️
Aberdeen City Child Protection Committee (2017)	Working with vulnerable unborn babies and their families multi-agency practice guidance	All staff working with children and families				✔️
World Health Organization (2014)	Guidelines for the identification and management of substance use and substance use disorders in pregnancy	All healthcare practitioners supporting pregnant/postnatal women who use substances	✔️	✔️				✔️
					Totals
					Maternity staff	38
					Healthcare professionals	39
					All agencies working with pregnant women	15
					All agencies working with children and families	46
					Drug Services	28
					Prescribing practitioners/pharmacists	9
					Prison Staff	3
					Commissioners/service providers	30
					Pregnant women who use drugs	14
