# Supplementary material for: Scoping review: mapping clinical guidelines and policy documents that address the needs of women who are dependent on drugs during the perinatal period
Source: BMC Pregnancy Childbirth. 2024 Jan 25;24:84. doi: 10.1186/s12884-023-06172-6 (PMC10809451; doi:10.1186/s12884-023-06172-6)
Supplement: Supplementary file 5 — Additional file 5: Supplementary Table 5. Relevance. [file 12884_2023_6172_MOESM5_ESM.xlsx]

## Sheet: Charting
Author (Year)	Document Title	How does document relate to women using drugs in perinatal period?	Whole document is relevant to PWWUD	Universal document (all relevant)	Description of universal document	Specific section	Makes reference to PWWUD
Greater Glasgow and Clyde NHS (2016)	[CG] Use of alcohol and other drugs in pregnancy: guideline for management flowchart	Whole document is dedicated to medical management of pregnant women who use alcohol, illicit and prescribed benzodiazepenes and opiates	✔️
Greater Glasgow and Clyde NHS (2016)	[CG] Use of benzodiazepines in pregnancy. Guidelines for obstetric management	Whole document is dedicated to the medical management of detox for women who are pregnant from Benzodiazepines.	✔️
Greater Glasgow and Clyde NHS (2016)	[CG] Use of Opiates in pregnancy. Guidelines for obstetric management	Whole document is dedicated to the medical management of pregnant women who use opiates while pregnant	✔️
BASW - Hulmes, A. and Galvani, S. (2019)	A child's first 1000 days: the impact of alcohol and other drugs	Whole document is relevant and specific to women who use drugs during the perinatal period.	✔️
Blackpool Better Start. Centre for Early Child Development (2021)	A good practice guide to support the implementation of trauma informed care in the perinatal period	Whole document refers to women experiencing trauma during the perinatal period, and acknowledges that substance using women may experience trauma.		✔️	Vulnerable pregnancies
Department of Health, Social Services and Public Safety NI (2012)	A Strategy for Maternity Care in Northern Ireland 2012-2018	Document is applicable as universal for all pregnant women but also lists pregnant women who use drugs as a category at higher risk of health inequalities, and of high risk pregancies. There are fleeting specific references to their care throughout, and to the NICE guidlelines CCG 110		✔️	All pregnancies
University Hospitals Birmingham NHS Foundation Trust (2019)	Abstinence Syndrome	The whole document is relevant as it refers to the care of infants who have developed NAS, and by association covers PWWUD	✔️
NHS Orkney & Orkney Island Council (2020)	Additional Support Pathway for women with vulnerabilities	Universal document with drug use is listed as a complex medical factor which can impact vulnerability for mother and baby.		✔️	Vulnerable pregnancies
NICE (2014; 2020)	Antenatal and Postnatal mental health: clinical management and service guidance	The document contains a relevant section on alcohol and drug misuse in pregnancy (pg.36)				✔️
NICE (2021)	Antenatal Care	It is applicable as a universal document for all pregannt women. In relation to the specific care needs of pregnant women using drugs it refers to the NICE guidance on Pregnancy and complex social factors.		✔️	All pregnancies
Royal College of Obstetricians and Gynaecologists (2012)	Bacterial Sepsis Following Pregnancy. Green–top Guideline No. 64b, August 2012	Document contains a relevant section related to PWWUD and links to bacterial sepsis (pg6)				✔️
Lingford-Hughes, Welch, Peters and Nutt (2012)	BAP updated guidelines: evidence-based guidelines for the pharmacological management of substance abuse, harmful use, addiction and comorbidity: recommendations from BAP	There is a specific section section on the pharmacological management of pregnant women and recommended practice for the assessment/antenatal care, opioids, methadone, buprenorphine, slow release oral morphine, detoxification, and stimulants.				✔️
Bristol, North Somerset and South Gloucestershire Clinical Commissioning Group (2021)	Benzodiazepines and Z-drugs as Hypnotics and Anxiolytics	Contains a relevant section to PWWUD on prescribing benzodiazapines				✔️
Public Health England (2017)	Better care for people with co-occurring mental health and alcohol/drug use conditions	PWWUD or have recently given birth and have a co-occurring mental health condition are recognised as a vulnerable group, and the document contains specific as well as generic practice recommendations for them.				✔️
Care Quality Commission (2018, reviewed 2019)	Brief guide: Substance misuse services – People in vulnerable circumstances	Whole document is relevant, and includes specific sections - PWWUD listed as a specific population who may be vulnerable to risk, includes specific mention of risk to mother and child on p.5		✔️	People who use substances
British Association for Psychopharmacology (2017)	British Association for Psychopharmacology consensus guidance on the use of psychotropic medication preconception, in pregnancy and postpartum 2017	Specific suggestions are made in relation to precribing medications for PWWUD				✔️
Change, Grow, Live (2019)	Change, Grow, Live (CGL) Procedure: Substance Misuse in Pregnancy	Whole document is relevant and outlines care of PWWUD	✔️
Aberdeen Alcohol & Drugs Partnership (2019)	Chapter-3.2-Births-Affected-by-Drugs- (Health improvement plan)	Whole document is relevant to PWWUD.	✔️
NICE (2017)	Child abuse and neglect NICE Guideline (2017)	Document contains some mentions of PWWUD in relation to child abuse and neglect					✔️
Outer Hebrides Drug and Alcohol Partnership and Outer Hebrides Child Protection Committee (2018)	Children affected by parental drug or alcohol related problems GIRFEC oriented inter-agency guidelines	Whole document is relevant to PWWUD as pregnancy is identified as a critical period, and they are considered with the context of children living with parents who use substances problematically. There is aslo a specific section dedicated to the "Management of pregnant substance users".		✔️	Children & families affected by parental drug use
HIPS Safeguarding Children Partnership (2022)	Children living in households where there is substance misuse	There is a specific section about substance misuse in pregnancy.				✔️
Hull Safeguarding Children Partnership (2022)	Children of parents or carers who misuse substances	Document contains a specific section on substance misuse under 'Risks'				✔️
Regional Child Protection Procedures for West Midlands (2022)	Children of parents who misuse substances	There are specific references throughout to pregnant women who use substances					✔️
South Lanarkshire Partnership (2021)	Children's Service Plan: 2021-2023	The document contains relevant mentions children and young people affected by substance use in pregnancy remaining an area of need (p.26)					✔️
HM Prison Service (2000)	Clinical services for substance users	This document applies to PWWUD and are in prison as universal document but also contains specific recommendations regarding local policy provision within each prison as well as in relation to their their treatment and care.				✔️
NICE (2016)	Coexisting severe mental illness and substance misuse: community health and social care services	The document contains relevant mentions to the care of the population and their mental health care - identifies PWWUD as a particularly vulnerable group.					✔️
Derbyshire Safeguarding Children Board (2020)	Derby and Derbyshire Multi Agency Protocol for Pre-Birth Assessments and Interventions	Whole document is relevant as PWWUD are identified as they are identified as vulnrable group potentially in need of early help. There is also a specific section for "Parents with Substance (drugs and /or alcohol) Issues", and recommnded actions to be taken in their assessment and support.	✔️
The Royal College of Psychiatrists and the Faculty of Forensic and Legal Medicine (2020)	Detainees with substance use disorders in police custody: Guidelines for clinical management	Document includes a specific section (2.2.4) on pregnant detainees				✔️
Department of Health -Clinical Guidelines on Drug Misuse and Dependence Update 2017 Independent Expert Working Group (2017)	Drug misuse and dependence UK guidelines on clinical management	The document applies to PWWUD as they are people who misue or are dependenty on drugs. There is a also a specific section on Pregnacny and neonatal care.				✔️
Doncaster and Bassettlaw Teaching Hospitals NHS Foundation Trust (2017)	Drug Misuse Management in the Acute Hospital Setting - guidelines	Document includes a section (11.3) refers to the care of PWWUD				✔️
National Collaborating Centre for Mental Health (2019)	Drug misuse: Opioid detoxification The NICE Guideline	There are specific references throughout to pregnant women who use substances					✔️
NHS (2021)	Equity and equality Guidance for local maternity systems	The document covers relevant management of women with complex social factors (p.19), and PWWUD are identified as a category at risk of extreme disadvantage.		✔️	All pregnancies
NHS Lothian (2021)	Expressed breast milk: Information for carers of vulnerable babies	Document is relevant to babies born to PWWUD, whose babies may be cared for by someone else. There is also a specific section on substance misuse and breastfeeding.				✔️
Scottish Government (2021)	Families Affected by Drug and Alcohol Use in Scotland: A Framework for Holistic Whole Family Approaches and Family Inclusive Practice	The document is universal, and is relevant as it relates to families affected by drug and alcohol use.		✔️	Children & families affected by parental drug use
North Lanarkshire CPC & South Lanarkshire CPC & Lanarkshire ADP (2015)	Getting it Right for Children and Families Affected by Parental Alcohol and Drug Use in Lanarkshire	Whole document is relevant, but there are also specific references to PWWUD, and sections on maternity and neonatal care, and pre-birth child protection case conferences.	✔️
(ELBEG-PP 2013) Whittaker, A., Templeton, L., Mitchell, F., Hill, L. & Neilson, A. (2013)	Getting it right for children and families affected by parental problem alcohol and drug use: Guidelines for agencies in Edinburgh and the Lothians .	The document contains a relevant section related to the multiagency guidance and procedure for children and unborn babies of pregnant women who use drugs (Section 9).				✔️
Scottish Government (2013)	Getting Our Priorities Right (GOPR)	The whole document is relevant to PWWUD, mothers who use drugs and their babies, however there are also a few specific references to best practice procedures for this population.	✔️
Forth Valley Drug Partnership and Child Protection Committee (2019)	Getting Our Priorities Right for Children and Families affected by Parental Alcohol and Drug Use: Guidance from the Forth Valley Alcohol and Drug Partnerships and Child Protection Committees	The document contains a specific section - 4a) Pregnancy and the unborn child (pg. 33) which contains "Key messages from National Guidance"				✔️
East Ayrshire Child Protection Meeting (2014)	Good Practice - Working with Pregnant Women with Parental Substance Misuse	The whole document is specific to PWWUD	✔️
Department of Health, Social Services, and Public Safety (2020)	Guidance for Alcohol and Drug services in Northern Ireland to best deliver treatment and care during the COVID-19 pandemic	The document contains mentions of PWWUD and their vulnerability to Covid-19					✔️
NHS Grampian (2019)	Guidance for the use of buprenorphine products for the treatment of opioid dependence in NHS Grampian	Document contains specific sections on the use of burenorphine during pregnancy and breastfeeding					✔️
Barnsley Safeguarding Children Partnership (2022)	Guidelines for Multi-Agency Assessment of Pregnant Women and their Babies in Cases where there is Substance Misuse	Whole document is relevant, relating to the multi-agency care of pregnant women who use drugs	✔️
Leeds City Council (2010)	Guidelines for the assessment of parental substance misuse	Whole document applies to PWWUD and mothers who use drugs. There are also specific recommendations made for this population.	✔️
St Mungo's (2017)	Homeless Pregnancy Toolkit	Whole document is relevant, and includes a specific section on Substance Use (pg.6)				✔️
NHS (2017)	Implementing Better Births a Resource Pack for Local Maternity Systems	Whole document is relevant as universal to maternity care services. There is only one specific mention of pregnant women who use drugs.		✔️	All pregnancies
Glasgow Child Protection Committee (2008)	Inter-Agency procedural guidance for vulnerable women during pregnancy	Whole document is relevant and specific to women who use drugs during the perinatal period, as substance misuse is identidied as factor attributed to vulnerability in pregnancy.		✔️	Vulnerable pregnancies
NICE (2014; 2017)	Intrapartum care for healthy women and babies	The document mentions women who use drugs recreationally, and their care needs					✔️
NICE (2019)	Intrapartum care for women with existing medical conditions or obstetric complications and their babies (2019)	The whole document is relevant for some PWWUD	✔️
Wilson, C., Boxhall, C. and Kelleher, M. (2019)	Lambeth Drug and Alcohol Service Guidelines for the management of substance misuse in the perinatal period	The whole document is relevant as it refers to the management of addictions during the perinatal period (inc. substances/opiods, alcohol and tobacco).	✔️
Royal College of Obstetrics and Gynaecology (2010; 2017)	Late Intrauterine Foetal Death and Stillbirth	The whole document is universally relevent if a PWWUD has an IUFD. There are also specific to references to testing the fetus for indications of substance misuse.					✔️
NICE (2021)	Looked-after children and young people (2021)	The document includes references to PWWUD in relation to child and family reunification proceedings					✔️
University Hospitals Birmingham NHS Foundation Trust (2020)	Management of substance misuse in pregnancy	The whole document is relevant; it covers the care of PWWUD from the antenatal period to discharge and follow-up appointments. It includes management of specific substances, and also the care pathways and referrals necessary for midwives managing PWWUD.	✔️
University Hospitals Plymouth (2019)	Management of substance use during pregnancy and the postnatal period	The whole document is specific to PWWUD	✔️
Royal College of Obstetricians and Gynaecologists (2011)	Management of Women with Mental Health Issues during Pregnancy and the Postnatal Period (2011)	The document includes recommendations for discussing drug use in pregnant women, and subsequent care					✔️
NHS York Teaching Hospital (2019)	Maternity Services Guideline: Antenatal appointments guideline	Is applicable as a universal document for a all pregnant women, but also identifies women who misuse drugs during pregnancy in the 'high-risk' category.		✔️	All pregnancies
Evelina London and NHS Guy's and St Thomas' NHS Foundation Trust (2021)	Maternity substance misuse in pregnancy guideline	The whole document is relevant as it outlines the care of PWWUD and their babies from Antenatal booking appointments to discharge. It refers to in-hospital/in-patient care and hospital based appointments.	✔️
Wolverhampton Safeguarding Children Board (2013)	Multi-Agency Guidance Hidden Harm – Parental Substance Misuse and the effects on children	The whole document is relevant to PWWUD, mothers who use drugs and their babies, and there is a specific section on "Pregnancy and the Unborn Baby"				✔️
Scottish Government (2021)	National Guidance for Child Protection in Scotland 2021	The document contains mentions of PWWUD and their children in relation to care proceedings and safeguarding					✔️
Highland Council & NHS Highland (2020)	North Highland Vulnerable Pregnancy Pathway Taking a trauma informed approach in understanding and responding to vulnerability in pregnancy	This doument is relevant as is universal to all pregnancies identified as vulnerable - it has a few specific references to pregnant women who use substances throughout and refers to another guidline for this population.		✔️	Vulnerable pregnancies
Staffordshire, Shropshire & Black Country Newborn and Maternity Network and Southern West Midlands Maternity and Newborn Network (2017)	Obstetric Guidelines 2017-19	The document contains references to PWWUD in relation to antenatal care, mental health care during pregnancy and in postnatal care.					✔️
NICE (2022)	Opioid dependence: Scenario: Managing special circumstances	The document contains a relevant section on opioid management in pregnancy				✔️
Orkney Health and Care (2021)	Orkney Alcohol and Drugs Partnership Strategy 2021-31	The document contains mentions of PWWUD and family care					✔️
Outer Hebrides Community Planning Partnership (2020)	Outer Hebrides integrated children's services plan	The document The document contains references to support systems in place for women who use drugs, and identifies these as a vulneable group, with a focus on supporting substance misusing mothers, their children and young people and child safeguarding and protection.					✔️
The Royal College of Midwives (2020)	Parental Emotional Wellbeing and Infant Development.	There is a specific section on alcohol and drug use during pregnancy.				✔️
Milton Keynes Inter-Agency Safeguarding Children Procedures (2022)	Parental Substance Misuse	This document includes a relevant section on safeguarding procedures for PWWUD.				✔️
Public Health England (2021)	Parents with alcohol and drug problems: adult treatment and children and family services.	Applies as univesral guidance around parents using drugs, only a few specific references to pregnant women.				✔️
Scottish Government (2020)	Perinatal & Infant Mental Health Programme Board 2020-2021 Delivery Plan	The document contains references to PWWUD in relation to supporting mental health in the perinatal period.					✔️
Sussex Partnership NHS Foundation Trust (2018)	Perinatal Mental Health: Prescribing Guidance for trust prescribers and GPs.	There is a section dedicated to "medications for substance misuse"				✔️
NICE (2021)	Postnatal Care	This is universal guidance, and contains some relevant recommendations related to the postnatal care of women who use drugs				✔️
Dumfries and Galloway - – Strategic Pre-Birth Planning Group (2019)	Pre-Birth Assessment Protocol for Vulnerable Pregnancies	Problematic substance misuse in pregancy is identified as being a vulnerable pregnancy, and therefor the document is relevant to this population. There are also specific references and reccomneded tretament / actions for PWWUD.		✔️	Vulnerable pregnancies
NICE (2010; 2018)	Pregnancy and complex social factors: a model for service provision for pregnant women with complex social factors	Guideline applies to all pregnant women with complex social factors; women who misuse substances are identified as one of four exemplar groups		✔️	Vulnerable pregnancies (complex social factors)
NHS Lothian (2011)	Pregnancy and problem substance use	Whole document is specific to PWWUD	✔️
NHS Lothian Quality Prescribing Group Substance Misuse Directorate (2016)	Pregnancy Guidance	The whole document is relevant as it refers to the management and care of pregnant women who use drugs	✔️
Ministry of Justice and HM Prison and Probation Service (2021)	Pregnancy, Mother and Baby Units (MBUs), and Maternal Separation from Children up to the Age of Two in Women’s Prisons	Universal document for all preganant women and babies in prison, but also has specific sections on pregnancy and women who use drugs..				✔️
Camden and Islington NHS Foundation Trust (2019)	Prescribing Guidance for Substance misuse services.	The document contains a relevant section on prescribing guidance for pregnant opiate dependent clients				✔️
Department of Health, Social Services, and Public Safety (2020)	Preventing Harm, Empowering Recovery A Strategic Framework to Tackle the Harm from Substance Use (2021-31)	Universal document applicable to all who use substances - however they also identify high risk groups and name "vulnerable women and individuals in the pre and post-natal period;" as one of these groups.		✔️	People who use substances
Royal College of Obstetricians and Gynaecologists (2015)	Reducing the Risk of Venous Thromboembolism during Pregnancy and the Puerperium (2015)	The document contains specific recommendations and risk assessment procedure for pregnant substance using women				✔️
Scottish Government (2018)	Rights, Respect and Recovery Scotland’s strategy to improve health by preventing and reducing alcohol and drug use, harm and related deaths.	Universal and applicable to all people who use drugs but also contains a specific section on maternal and infant health.				✔️
Public Health England (2018)	Safeguarding and promoting the welfare of children affected by parental alcohol and drug use: a guide for local authorities	The document covers the safeguarding of children in family settings, and contains recommendations for PWWUD					✔️
Rotherham Safeguarding Children Partnership (2015)	Safeguarding Children of Drug Misusing Parents.	Specific references to PWWUD throughout the document.					✔️
Cumbria, Northumberland Tyne and Wear NHS Foundation Trust (2019)	Safeguarding Children Practice Guidance Note Addiction Services - Pregnancy Pathway and Guidance – V02.	The whole document is relevant, focussing on pregnant women who use drugs and how the substance misuse services should support women and their babies throughout pregnancy and postnatally	✔️
South Gloucestershire Safeguarding Children Board (2015)	Safeguarding Guidance for Substance Misuse	Universal and applicable to all parents who use drugs but also has specific sections and references throughout relating to pregnancy, maternal and infant care.		✔️	Children & families affected by parental drug use
Rotherham Safeguarding Children Partnership (2016)	Safeguarding Unborn and Newborn Babies	The whole document is relevant as it covers the proceedings for pregnant women who have been referred to children's social care because their baby has been viewed as at risk, including for the use of significant substance use.	✔️
NHS England (2019)	Saving Babies Lives Care Bundle v.2	There are a few specific recommendations in relation to PWWUD.					✔️
Shetland Child Protection Committee (2017)	Shetland Integrated Children's Services Plan	The document highlights that PWWUD are included within the guidance as a group facing inequalilities - therefore the guidance is relevant to them	✔️
Southwark Safeguarding Children Partnership (2020)	Southwark Joint Service Protocol to meet the needs of children and unborn children whose parents or carers have substance misuse problems	The whole document is relant specifically referring to prgenant women who use substances throughout.	✔️
NHS Greater Glasgow & Clyde Alcohol and Drug Recovery Services Pharmacy Team (2019)	Standards for Drug & Alcohol Services in Community Pharmacies	The document contains references to the potential harms of detoxification during pregnancy and guidance related to opioid substitution therapies					✔️
North Yorkshire Safeguarding Children Partnership (2019)	Substance Misuse in Parents	The whole document is relevant as applicable to parents who use drugs and also specifically refers to pregnant women.	✔️
NHS Lothian - Anne Whittaker (2003)	Substance Misuse in Pregnancy	The whole document is relevant to PWWUD	✔️
Hull Safeguarding Children's Partnership (2022)	Substance Misuse in Pregnancy	The whole document is specific to how people should work to support women using drugs during pregnancy and advice they should be given.	✔️
University of Leicester Hospital Trust (2019)	Substance Misuse in Pregnancy – Guidance for the care of pregnant drug /alcohol users and their babies.	The whole document is relevant, as it outlines how midwifery staff should assess and support women who use drugs during pregnancy and babies at risk of neonatal abstinence syndrome.	✔️
Heart Of England NHS Trust (2016)	Substance Misuse in Pregnancy (V.4)	The whole document is specific to this population.	✔️
Walsall Healthcare NHS (2017)	Substance misuse in pregnancy and subsequent care of the newborn	The whole document is relevant	✔️
Royal Cornwall Hospitals NHS Trust (2020)	Substance Misuse in Pregnancy, Labour and Post Delivery Clinical Guideline	The whole document is specific to this population.	✔️
Frimley Health NHS Foundation Trust (2021)	Substance Misuse in Pregnancy: multidisciplinary guidelines for Frimley Health NHS Foundation Trust	The whole document is relevant to PWWUD	✔️
Welsh Government (2011)	Substance Misuse Treatment Framework (SMTF) Guidance for Evidence Based Community Prescribing in the Treatment of Substance Misuse	Has a specific section for substance misuse in pregnancy.	✔️
Birmingham Women and Children's NHS Foundation Trust (2021)	Substance Misuse: Management of Pregnant Women	The whole document is relevant as it refers to the management of pregnant women who use drugs	✔️
Public Health England (2013)	Supporting information for developing local joint protocols between drug and alcohol partnerships and children and family services	There is reference and recommended practice in realtion to pregnancy and substance misuse.					✔️
Tayside Multi-agency Partnership (2021)	Tayside Multi-Agency Practitioner’s Guidance: Concern for Unborn Babies	The generic guidance within the document is relevant to PWWUD as it highlights this group as a vulnerable population		✔️	Child protection guidance
NHS Ayrshire & Arran (2019)	The Management of High Risk Pregnancies	The whole document is relevant as it specifies women who use substances during pregnancy are high risk category.	✔️
National Collaborating Centre for Mental Health (2018)	The perinatal mental health care pathway; Full implementation guidance	The document is universal guidance for perinatal mental health, and contains mention of the referal pathways from drug and alcohol services and contains recommendations for developing a care plan for this population		✔️	Perinatal mental health
Norfolk & Waveney NHS Trust (2021)	Trust Guideline for the Care of Vulnerable Women in Pregnancy	The whole document is relevant as it specifies women who use substances during pregnancy are a vulnerable category, there are also specific recommendations for their care.	✔️
Hull Safeguarding Children's Partnership (2022)	Unborn Procedures and Guidance (Pre Birth Pathway)	The document is generic, but contains references to women who are pregnant and have substance misuse problems both within the guidance and in a dedicated section within the appendix					✔️
Scottish Government (2015)	Universal Health Visiting Pathway in Scotland: Pre-birth to Pre-school	Document is applicable as univeral to all pregnant women, new mothers and babies. Recognises substance misuse by mother as category of vulnerabilty, and makes a few specific recommendations for their care.		✔️	All pregnancies
East Ayrshire Child Protection Committee (2017)	Vulnerable Pregnancy Procedure	The whole document is relevant as problematic substance misuse - of either parent is listed as an identifying factor of a vulnerable preganancy, however it does not contain specific recommendations for PWWUD		✔️	Vulnerable pregnancies
West Yorkshire Consortium Inter Agency Safeguarding and Child Protection Procedures (2022)	West Yorkshire Consortium Inter Agency Safeguarding and Child Protection Procedure 1.4.15 Children of Drug Misusing Parents	The procedure relates to all parents who use drugs including women who are pregnant or have just had a baby. There is also specific references to drug use in pregnancy and a section relating to this.	✔️
Highland Council & NHS Highland (2019)	Women, Pregnancy and Substance Use: Good Practice Guidelines	The whole document is relevant, as it outlines how midwifery services, and any other associated drug/alcohol services should care for PPWUD	✔️
UK Government (2018)	Working Together to Safeguard Children A guide to inter-agency working to safeguard and promote the welfare of children	The whole document is relevant as universal to all babies, and children. There are specific references to substance misuse in pregancy, and more generally under the definition of neglect provided in the Appendix.		✔️	Child protection guidance
Derbyshire Safeguarding Children Board (2022)	Working with parents who are misusing substances	The document contains relevant sections on parental substance misuse and a Pre-birth Assessment Pathway for substance misuse				✔️
Aberdeen City Child Protection Committee (2017)	Working with vulnerable unborn babies and their families multi-agency practice guidance	The whole document is specific to women who use drugs during pregnancy - as well as other identified factors that may place an unborn baby at risk of harm and require specific supports and interventions.	✔️
World Health Organization (2014)	Guidelines for the identification and management of substance use and substance use disorders in pregnancy	The whole document is relevant to PWWUD	✔️
							Types of universal doc	N=
							Child protection guidance	2
							Vulnerable pregnancies	7
							All pregnancies	6
							Children & families affected by parental drug use	3
							People who use substances	2
							Perinatal mental health	1
								21

## Sheet: Totals
	Whole document	40
	Universal document	21
	Specific section	28
	Makes reference to	22
	Total	111
