# Supplementary material for: Scoping review: mapping clinical guidelines and policy documents that address the needs of women who are dependent on drugs during the perinatal period
Source: BMC Pregnancy Childbirth. 2024 Jan 25;24:84. doi: 10.1186/s12884-023-06172-6 (PMC10809451; doi:10.1186/s12884-023-06172-6)
Supplement: Supplementary file 6 — Additional file 6: Supplementary Table 6. Evidence. [file 12884_2023_6172_MOESM6_ESM.xlsx]

## Sheet: Evidence
Author (Year)	Document Title	Systematic reviews/meta-analysis	WHO (Guidelines for the identification and management of substance use and substance use disorders in pregnancy)	NICE/SIGN guidance	Specific NICE/SIGN guidelines	Studies (RCTs / cohort studies / case-control studies)	Policy/Frameworks/Strategies/Reports/Initiatives	Guidance	Significant case reviews	Includes resource list/further reading	Expert opinon/Guideline development group	Experts by experience input/public consultation	Expert evidence review	Methods unclear
Greater Glasgow and Clyde NHS (2016)	[CG] Use of alcohol and other drugs in pregnancy: guideline for management flowchart													✔️
Greater Glasgow and Clyde NHS (2016)	[CG] Use of benzodiazepines in pregnancy. Guidelines for obstetric management													✔️
Greater Glasgow and Clyde NHS (2016)	[CG] Use of Opiates in pregnancy. Guidelines for obstetric management													✔️
BASW - Hulmes, A. and Galvani, S. (2019)	A child's first 1000 days: the impact of alcohol and other drugs					✔️								✔️
Blackpool Better Start. Centre for Early Child Development (2021)	A good practice guide to support the implementation of trauma informed care in the perinatal period	✔️				✔️	✔️				✔️	✔️
Department of Health, Social Services and Public Safety NI (2012)	A Strategy for Maternity Care in Northern Ireland 2012-2018			✔️	• CG 110 • CG 55 • CG 45 • CG 63 • CG 107 • CG 62 • CG 13 •CG 37	✔️	✔️	✔️			✔️	✔️
University Hospitals Birmingham NHS Foundation Trust (2019)	Abstinence Syndrome													✔️
NHS Orkney & Orkney Island Council (2020)	Additional Support Pathway for women with vulnerabilities						✔️				✔️
NICE (2014; 2020)	Antenatal and Postnatal mental health: clinical management and service guidance	✔️				✔️					✔️	✔️	✔️
NICE (2021)	Antenatal Care	✔️									✔️		✔️
Royal College of Obstetricians and Gynaecologists (2012)	Bacterial Sepsis Following Pregnancy. Green–top Guideline No. 64b, August 2012	✔️				✔️					✔️		✔️
Lingford-Hughes, Welch, Peters and Nutt (2012)	BAP updated guidelines: evidence-based guidelines for the pharmacological management of substance abuse, harmful use, addiction and comorbidity: recommendations from BAP	✔️		✔️	• TAG 77 • CG 45 • CG 57 • TAG 115 • TAG 123 • PH 26 • CG 110 • CG 100 • CG 115 • CG 120	✔️	✔️	✔️	✔️		✔️		✔️
Bristol, North Somerset and South Gloucestershire Clinical Commissioning Group (2021)	Benzodiazepines and Z-drugs as Hypnotics and Anxiolytics			✔️	• BNF (hypnotics and anxiolytics) • CKS (Benzodiazapine and z-drug withdrawl) • CKS (Diazepam) • NG 59 • CKS (Back pain - low)			✔️			✔️
Public Health England (2017)	Better care for people with co-occurring mental health and alcohol/drug use conditions	✔️		✔️	• CG 120 • CG 178 • CG 185 • CG 115 • CG 51 • TA 114 • PH 1 • PH 10 • PH 45 • NG 58	✔️	✔️	✔️			✔️	✔️
Care Quality Commission (2018, reviewed 2019)	Brief guide: Substance misuse services – People in vulnerable circumstances			✔️	• CG 115	✔️	✔️							✔️
British Association for Psychopharmacology (2017)	British Association for Psychopharmacology consensus guidance on the use of psychotropic medication preconception, in pregnancy and postpartum 2017	✔️	✔️	✔️	• SIGN NCG 127 • CG 9 • TA 114 • CG 72 • CG 91 • CG 110 • PH 26 • PH 27 • CG 115 • CG 137 • CG 156 • CG 192 • CG 185 • NG 3 • NG 10	✔️	✔️	✔️			✔️
Change, Grow, Live (2019)	Change, Grow, Live (CGL) Procedure: Substance Misuse in Pregnancy		unclear	✔️	• CG 110		✔️	✔️						✔️
Aberdeen Alcohol & Drugs Partnership (2019)	Chapter-3.2-Births-Affected-by-Drugs- (Health improvement plan)						✔️							✔️
NICE (2017)	Child abuse and neglect NICE Guideline (2017)	✔️				✔️					✔️	✔️	✔️
Outer Hebrides Drug and Alcohol Partnership and Outer Hebrides Child Protection Committee (2018)	Children affected by parental drug or alcohol related problems GIRFEC oriented inter-agency guidelines					✔️	✔️							✔️
HIPS Safeguarding Children Partnership (2022)	Children living in households where there is substance misuse													✔️
Hull Safeguarding Children Partnership (2022)	Children of parents or carers who misuse substances						✔️							✔️
Regional Child Protection Procedures for West Midlands (2022)	Children of parents who misuse substances													✔️
South Lanarkshire Partnership (2021)	Children's Service Plan: 2021-2023						✔️	✔️						✔️
HM Prison Service (2000)	Clinical services for substance users						✔️				✔️
NICE (2016)	Coexisting severe mental illness and substance misuse: community health and social care services	✔️				✔️					✔️	✔️	✔️
Derbyshire Safeguarding Children Board (2020)	Derby and Derbyshire Multi Agency Protocol for Pre-Birth Assessments and Interventions													✔️
The Royal College of Psychiatrists and the Faculty of Forensic and Legal Medicine (2020)	Detainees with substance use disorders in police custody: Guidelines for clinical management	✔️		✔️	• CG 100 • CG 115 • CG 50	✔️	✔️	✔️			✔️
Department of Health -Clinical Guidelines on Drug Misuse and Dependence Update 2017 Independent Expert Working Group (2017)	Drug misuse and dependence UK guidelines on clinical management	✔️	✔️	✔️	• CG 51 • TA 77 • TA 114 • CG 52 • TA 115 • CKS (Benzodiazapine and z-drug withdrawl) • CG5 • PH 43 • PH 4 • PH 24 • CG 110 • CG 115 • QS 11 • CG 100	✔️	✔️	✔️			✔️		✔️
Doncaster and Bassettlaw Teaching Hospitals NHS Foundation Trust (2017)	Drug Misuse Management in the Acute Hospital Setting - guidelines			✔️	• CG 52 • QS 23 • TA 115 • TA 114	✔️	✔️	✔️						✔️
National Collaborating Centre for Mental Health (2019)	Drug misuse: Opioid detoxification The NICE Guideline	✔️		✔️	• SIGN 50 • CG 51 • CG 23 • TA 114	✔️	✔️	✔️			✔️	✔️	✔️
NHS (2021)	Equity and equality Guidance for local maternity systems			✔️	• QS 167	✔️	✔️	✔️			✔️
NHS Lothian (2021)	Expressed breast milk: Information for carers of vulnerable babies						✔️	✔️						✔️
Scottish Government (2021)	Families Affected by Drug and Alcohol Use in Scotland: A Framework for Holistic Whole Family Approaches and Family Inclusive Practice					✔️	✔️	✔️			✔️	✔️
North Lanarkshire CPC & South Lanarkshire CPC & Lanarkshire ADP (2015)	Getting it Right for Children and Families Affected by Parental Alcohol and Drug Use in Lanarkshire			✔️	• CG 110		✔️	✔️						✔️
(ELBEG-PP 2013) Whittaker, A., Templeton, L., Mitchell, F., Hill, L. & Neilson, A. (2013)	Getting it right for children and families affected by parental problem alcohol and drug use: Guidelines for agencies in Edinburgh and the Lothians .			✔️	•NG 201 • CG 110 • SIGN 74	✔️	✔️	✔️						✔️
Scottish Government (2013)	Getting Our Priorities Right (GOPR)			✔️	• SIGN 92	✔️	✔️	✔️			✔️	✔️
Forth Valley Drug Partnership and Child Protection Committee (2019)	Getting Our Priorities Right for Children and Families affected by Parental Alcohol and Drug Use: Guidance from the Forth Valley Alcohol and Drug Partnerships and Child Protection Committees										✔️
East Ayrshire Child Protection Meeting (2014)	Good Practice - Working with Pregnant Women with Parental Substance Misuse						✔️	✔️						✔️
Department of Health, Social Services, and Public Safety (2020)	Guidance for Alcohol and Drug services in Northern Ireland to best deliver treatment and care during the COVID-19 pandemic			✔️	• ES 19		✔️	✔️			✔️
NHS Grampian (2019)	Guidance for the use of buprenorphine products for the treatment of opioid dependence in NHS Grampian			✔️	• TA 114			✔️						✔️
Barnsley Safeguarding Children Partnership (2022)	Guidelines for Multi-Agency Assessment of Pregnant Women and their Babies in Cases where there is Substance Misuse													✔️
Leeds City Council (2010)	Guidelines for the assessment of parental substance misuse													✔️
St Mungo's (2017)	Homeless Pregnancy Toolkit			✔️	• CG 110	✔️	✔️	✔️			✔️
NHS (2017)	Implementing Better Births a Resource Pack for Local Maternity Systems					✔️	✔️				✔️	✔️
Glasgow Child Protection Committee (2008)	Inter-Agency procedural guidance for vulnerable women during pregnancy						✔️			✔️				✔️
NICE (2014; 2017)	Intrapartum care for healthy women and babies	✔️				✔️					✔️	✔️	✔️
NICE (2019)	Intrapartum care for women with existing medical conditions or obstetric complications and their babies (2019)	✔️				✔️					✔️	✔️	✔️
Wilson, C., Boxhall, C. and Kelleher, M. (2019)	Lambeth Drug and Alcohol Service Guidelines for the management of substance misuse in the perinatal period	✔️	✔️	✔️	• CG 110 • CG 192	✔️	✔️	✔️						✔️
Royal College of Obstetrics and Gynaecology (2010; 2017)	Late Intrauterine Foetal Death and Stillbirth	✔️		✔️	• CG 45 • CG 70	✔️	✔️	✔️			✔️		✔️
NICE (2021)	Looked-after children and young people (2021)	✔️				✔️					✔️	✔️	✔️
University Hospitals Birmingham NHS Foundation Trust (2020)	Management of substance misuse in pregnancy					✔️	✔️	✔️	✔️	✔️	✔️
University Hospitals Plymouth (2019)	Management of substance use during pregnancy and the postnatal period	✔️	✔️			✔️	✔️	✔️		✔️				✔️
Royal College of Obstetricians and Gynaecologists (2011)	Management of Women with Mental Health Issues during Pregnancy and the Postnatal Period (2011)			✔️	• CG 45 •CG 110		✔️	✔️		✔️	✔️
NHS York Teaching Hospital (2019)	Maternity Services Guideline: Antenatal appointments guideline			✔️	• QS 22 •NG 133 • CG 62		✔️	✔️						✔️
Evelina London and NHS Guy's and St Thomas' NHS Foundation Trust (2021)	Maternity substance misuse in pregnancy guideline					✔️	✔️	✔️		✔️				✔️
Wolverhampton Safeguarding Children Board (2013)	Multi-Agency Guidance Hidden Harm – Parental Substance Misuse and the effects on children					✔️	✔️			✔️				✔️
Scottish Government (2021)	National Guidance for Child Protection in Scotland 2021	✔️		✔️	• NG 76 • CG 89	✔️	✔️	✔️	✔️	✔️	✔️	✔️
Highland Council & NHS Highland (2020)	North Highland Vulnerable Pregnancy Pathway Taking a trauma informed approach in understanding and responding to vulnerability in pregnancy									✔️	✔️
Staffordshire, Shropshire & Black Country Newborn and Maternity Network and Southern West Midlands Maternity and Newborn Network (2017)	Obstetric Guidelines 2017-19										✔️		✔️
NICE (2022)	Opioid dependence: Scenario: Managing special circumstances		✔️					✔️						✔️
Orkney Health and Care (2021)	Orkney Alcohol and Drugs Partnership Strategy 2021-31					✔️	✔️	✔️			✔️	✔️
Outer Hebrides Community Planning Partnership (2020)	Outer Hebrides integrated children's services plan						✔️							✔️
The Royal College of Midwives (2020)	Parental Emotional Wellbeing and Infant Development.	✔️		✔️	• CG 51 • CG 62 • CG 110 • CG 115 • CG 192 • NG 116	✔️	✔️				✔️		✔️
Milton Keynes Inter-Agency Safeguarding Children Procedures (2022)	Parental Substance Misuse
Public Health England (2021)	Parents with alcohol and drug problems: adult treatment and children and family services.						✔️	✔️		✔️				✔️
Scottish Government (2020)	Perinatal & Infant Mental Health Programme Board 2020-2021 Delivery Plan						✔️							✔️
Sussex Partnership NHS Foundation Trust (2018)	Perinatal Mental Health: Prescribing Guidance for trust prescribers and GPs.			✔️	• CG192	✔️		✔️						✔️
NICE (2021)	Postnatal Care	✔️				✔️		✔️			✔️	✔️	✔️
Dumfries and Galloway - – Strategic Pre-Birth Planning Group (2019)	Pre-Birth Assessment Protocol for Vulnerable Pregnancies									✔️				✔️
NICE (2010; 2018)	Pregnancy and complex social factors: a model for service provision for pregnant women with complex social factors	✔️				✔️					✔️	✔️	✔️
NHS Lothian (2011)	Pregnancy and problem substance use													✔️
NHS Lothian Quality Prescribing Group Substance Misuse Directorate (2016)	Pregnancy Guidance		✔️					✔️						✔️
Ministry of Justice and HM Prison and Probation Service (2021)	Pregnancy, Mother and Baby Units (MBUs), and Maternal Separation from Children up to the Age of Two in Women’s Prisons						✔️							✔️
Camden and Islington NHS Foundation Trust (2019)	Prescribing Guidance for Substance misuse services.	✔️		✔️	• CG 192	✔️		✔️						✔️
Department of Health, Social Services, and Public Safety (2020)	Preventing Harm, Empowering Recovery A Strategic Framework to Tackle the Harm from Substance Use (2021-31)	✔️		✔️	• NG 135 • NG 64 • PH 52 • CG 51 • PH 24 • QS 23	✔️	✔️	✔️			✔️	✔️
Royal College of Obstetricians and Gynaecologists (2015)	Reducing the Risk of Venous Thromboembolism during Pregnancy and the Puerperium (2015)	✔️		✔️	• SIGN 122 • CG 92	✔️	✔️	✔️			✔️		✔️
Scottish Government (2018)	Rights, Respect and Recovery Scotland’s strategy to improve health by preventing and reducing alcohol and drug use, harm and related deaths.			✔️	• CG 115	✔️	✔️	✔️						✔️
Public Health England (2018)	Safeguarding and promoting the welfare of children affected by parental alcohol and drug use: a guide for local authorities			✔️	• CG 110	✔️	✔️		✔️					✔️
Rotherham Safeguarding Children Partnership (2015)	Safeguarding Children of Drug Misusing Parents.						✔️							✔️
Cumbria, Northumberland Tyne and Wear NHS Foundation Trust (2019)	Safeguarding Children Practice Guidance Note Addiction Services - Pregnancy Pathway and Guidance – V02.		✔️				✔️	✔️						✔️
South Gloucestershire Safeguarding Children Board (2015)	Safeguarding Guidance for Substance Misuse						✔️							✔️
Rotherham Safeguarding Children Partnership (2016)	Safeguarding Unborn and Newborn Babies													✔️
NHS England (2019)	Saving Babies Lives Care Bundle v.2	✔️		✔️	• CG 70 • PH 26 • CG 190 • NG 25 • DG 33 • CG 107 • NG 109 • IPG 228	✔️	✔️	✔️			✔️
Shetland Child Protection Committee (2017)	Shetland Integrated Children's Services Plan						✔️							✔️
Southwark Safeguarding Children Partnership (2020)	Southwark Joint Service Protocol to meet the needs of children and unborn children whose parents or carers have substance misuse problems			✔️	• Does not reference	✔️		✔️		✔️	✔️
NHS Greater Glasgow & Clyde Alcohol and Drug Recovery Services Pharmacy Team (2019)	Standards for Drug & Alcohol Services in Community Pharmacies									✔️				✔️
North Yorkshire Safeguarding Children Partnership (2019)	Substance Misuse in Parents			✔️	• CG 51	✔️	✔️	✔️		✔️				✔️
NHS Lothian - Anne Whittaker (2003)	Substance Misuse in Pregnancy			✔️	• TA 39 • SIGN 74	✔️	✔️	✔️		✔️	✔️
Hull Safeguarding Children's Partnership (2022)	Substance Misuse in Pregnancy			✔️	• NG 201	✔️	✔️	✔️						✔️
University of Leicester Hospital Trust (2019)	Substance Misuse in Pregnancy – Guidance for the care of pregnant drug /alcohol users and their babies.						✔️			✔️	✔️
Heart Of England NHS Trust (2016)	Substance Misuse in Pregnancy (V.4)			✔️	• CG110		✔️	✔️			✔️		✔️
Walsall Healthcare NHS (2017)	Substance misuse in pregnancy and subsequent care of the newborn		✔️			✔️	✔️	✔️						✔️
Royal Cornwall Hospitals NHS Trust (2020)	Substance Misuse in Pregnancy, Labour and Post Delivery Clinical Guideline	✔️					✔️	✔️		✔️				✔️
Frimley Health NHS Foundation Trust (2021)	Substance Misuse in Pregnancy: multidisciplinary guidelines for Frimley Health NHS Foundation Trust							✔️		✔️				✔️
Welsh Government (2011)	Substance Misuse Treatment Framework (SMTF) Guidance for Evidence Based Community Prescribing in the Treatment of Substance Misuse	✔️		✔️	• CG110 • QS22	✔️	✔️			✔️				✔️
Birmingham Women and Children's NHS Foundation Trust (2021)	Substance Misuse: Management of Pregnant Women	✔️		✔️	• CG115 • CG192 • CH110	✔️	✔️	✔️		✔️				✔️
Public Health England (2013)	Supporting information for developing local joint protocols between drug and alcohol partnerships and children and family services						✔️	✔️	✔️					✔️
Tayside Multi-agency Partnership (2021)	Tayside Multi-Agency Practitioner’s Guidance: Concern for Unborn Babies						✔️	✔️						✔️
NHS Ayrshire & Arran (2019)	The Management of High Risk Pregnancies						✔️	✔️						✔️
National Collaborating Centre for Mental Health (2018)	The perinatal mental health care pathway; Full implementation guidance			✔️	• QS115 - Quality statement 3 • CG192	✔️	✔️			✔️	✔️	✔️
Norfolk & Waveney NHS Trust (2021)	Trust Guideline for the Care of Vulnerable Women in Pregnancy	✔️					✔️	✔️		✔️	✔️		✔️
Hull Safeguarding Children's Partnership (2022)	Unborn Procedures and Guidance (Pre Birth Pathway)			✔️	• CG110		✔️	✔️		✔️				✔️
Scottish Government (2015)	Universal Health Visiting Pathway in Scotland: Pre-birth to Pre-school						✔️				✔️		✔️
East Ayrshire Child Protection Committee (2017)	Vulnerable Pregnancy Procedure						✔️							✔️
West Yorkshire Consortium Inter Agency Safeguarding and Child Protection Procedures (2022)	West Yorkshire Consortium Inter Agency Safeguarding and Child Protection Procedure 1.4.15 Children of Drug Misusing Parents			✔️	• CG89		✔️	✔️						✔️
Highland Council & NHS Highland (2019)	Women, Pregnancy and Substance Use: Good Practice Guidelines			✔️	•SIGN: No.92; No156 • NICE public health guidance 26	✔️	✔️	✔️		✔️	✔️
UK Government (2018)	Working Together to Safeguard Children A guide to inter-agency working to safeguard and promote the welfare of children			✔️	• CG89 • NG76		✔️	✔️		✔️				✔️
Derbyshire Safeguarding Children Board (2022)	Working with parents who are misusing substances						✔️	✔️						✔️
Aberdeen City Child Protection Committee (2017)	Working with vulnerable unborn babies and their families multi-agency practice guidance						✔️		✔️		✔️
World Health Organization (2014)	Guidelines for the identification and management of substance use and substance use disorders in pregnancy	✔️				✔️	✔️			✔️	✔️	✔️	✔️
															Systematic reviews/meta-analysis	31
															WHO guidelines	8
															Specific NICE/SIGN guidelines	43
															Studies (RCTs / cohort studies / case-control studies)	53
															Policy/Frameworks/Strategies/Reports/Initiatives	75
															Guidance	59
															Significant case reviews	6
															Includes resource list/further reading	25
																		102

## Sheet: Sheet1
Systematic reviews/meta-analysis	31			Document title	Expert by experience/Service users	Consultation with relevant professionals/workers/stakeholders but not service users	Public consultation
Specific NICE/SIGN guidelines	43			A good practice guide to support the implementation of trauma informed care in the perinatal period	X
Studies (RCTs / cohort studies / case-control studies)	53			A Strategy for Maternity Care in Northern Ireland 2012-2018			x
Policy/Frameworks/Strategies/Reports/Initiatives	75			Antenatal and Postnatal mental health: clinical management and service guidance	x
Guidance	59			Better care for people with co-occurring mental health and alcohol/drug use conditions	x
Significant case reviews	6			Child abuse and neglect NICE Guideline (2017)	x
Includes resource list/further reading	25			Coexisting severe mental illness and substance misuse: community health and social care services		x
				Drug misuse: Opioid detoxification The NICE Guideline	x
				Families Affected by Drug and Alcohol Use in Scotland: A Framework for Holistic Whole Family Approaches and Family Inclusive Practice	x
				Getting Our Priorities Right		X
				Implementing Better Births a Resource Pack for Local Maternity Systems	X
				Intrapartum care for healthy women and babies	x
				Intrapartum care for women with existing medical conditions or obstetric complications and their babies (2019)	x
				Looked-after children and young people (2021)	x
				National Guidance for Child Protection in Scotland 2021	x
				Orkney Alcohol and Drugs Partnership Strategy 2021-31	x
				Postnatal Care	x
				Pregnancy and complex social factors: a model for service provision for pregnant women with complex social factors	x
				Preventing Harm, Empowering Recovery A Strategic Framework to Tackle the Harm from Substance Use (2021-31)	x
				The perinatal mental health care pathway; Full implementation guidance	x
				Guidelines for the identification and management of substance use and substance use disorders in pregnancy		x
